# Supplementary material for: Distinct functions for beta and alpha bursts in gating of human working memory
Source: Nat Commun. 2024 Oct 17;15:8950. doi: 10.1038/s41467-024-53257-7 (PMC11486900; doi:10.1038/s41467-024-53257-7)
Supplement: Supplementary file 4 — Source Data [file 41467_2024_53257_MOESM4_ESM.xlsx]

## Sheet: Figure 2
Figure 2
		Target	Bar mean	Error bar low	Error bar High
	Distractor Trials	1	15	12.96	17.04
		4	11.5	9.74	13.26
			Bar mean	Error bar low	Error bar High
	No Distractor Trials	1	23.3	20.53	26.07
		2	24.7	21.925	27.475
		3	22.5	19.805	25.195
		4	10.3	8.715	11.885

## Sheet: Figrue 3a
Figure 3a
	Data available in Matlab file upon request

## Sheet: Figure 3b
Figure 3b
	Data available in Matlab file upon request

## Sheet: Figure 4b
Figure 4b
		Time	Slope	Burst rate
	8-12 hz	0		0.0466003
		0.012		0.0474435
		0.02		0.0480074
		0.032		0.048807
		0.04		0.0493389
		0.052		0.0500415
		0.06		0.0505071
		0.072		0.0512464
		0.08		0.0517812
		0.092		0.0525707
		0.1		0.0531261
		0.112		0.0537858
		0.12		0.054256
		0.132		0.0550164
		0.14		0.0555681
		0.152		0.0565277
		0.16		0.0571896
		0.168		0.0577924
		0.18		0.0585077
		0.188		0.0591171
		0.2		0.0598172
		0.208		0.0603522
		0.22		0.061161
		0.228		0.0616336
		0.24		0.0625343
		0.252		0.0635545
		0.26		0.0641815
		0.272		0.0652572
		0.28		0.065907
		0.292		0.0668482
		0.3		0.0676582
		0.312		0.0687994
		0.32		0.0695922
		0.332		0.07054
		0.34		0.0712455
		0.352		0.0723228
		0.36		0.0729127
		0.372		0.0740583
		0.38		0.0746828
		0.392		0.0755813
		0.4		0.076208
		0.408		0.0768648
		0.42		0.0776248
		0.428		0.0781409
		0.44		0.0786601
		0.448		0.0790333
		0.46		0.0794443
		0.472		0.0798863
		0.48		0.0801015
		0.492		0.0801667
		0.5	0.0778506	0.0800539
		0.512	0.0778014	0.0801429
		0.52	0.0777686	0.0801473
		0.532	0.0777194	0.0799215
		0.54	0.0776866	0.0796876
		0.552	0.0776374	0.0794464
		0.56	0.0776047	0.0789594
		0.572	0.0775555	0.0781641
		0.58	0.0775227	0.0777788
		0.592	0.0774735	0.0770362
		0.6	0.0774407	0.076262
		0.612	0.0773915	0.0752362
		0.62	0.0773587	0.0744762
		0.632	0.0773095	0.0733367
		0.64	0.0772767	0.0724627
		0.652	0.0772275	0.0712544
		0.66	0.0771947	0.0704364
		0.668	0.077162	0.0695552
		0.68	0.0771128	0.0682998
		0.692	0.0770636	0.0671429
		0.7	0.0770308	0.0663771
		0.712	0.0769816	0.0653143
		0.72	0.0769488	0.0647784
		0.732	0.0768996	0.0639302
		0.74	0.0768668	0.0635163
		0.752	0.0768176	0.0629402
		0.76	0.0767848	0.0624206
		0.772	0.0767357	0.0617696
		0.78	0.0767029	0.0615448
		0.792	0.0766537	0.0611164
		0.8	0.0766209	0.0608508
		0.812	0.0765717	0.0606764
		0.82	0.0765389	0.0606029
		0.832	0.0764897	0.0605185
		0.84	0.0764569	0.06061
		0.852	0.0764077	0.0609502
		0.86	0.0763749	0.0609572
		0.872	0.0763258	0.061318
		0.88	0.076293	0.0616367
		0.892	0.0762438	0.0621153
		0.9	0.076211	0.0624345
		0.912	0.0761618	0.0627919
		0.92	0.076129	0.0633574
		0.928	0.0760962	0.0637418
		0.94	0.076047	0.0646055
		0.952	0.0759978	0.0654009
		0.96	0.075965	0.066067
		0.972	0.0759159	0.0670964
		0.98	0.0758831	0.0678496
		0.992	0.0758339	0.0691791
		1	0.0758011	0.0701563
		1.012	0.0757519	0.0717442
		1.02	0.0757191	0.0727215
		1.032	0.0756699	0.0741444
		1.04	0.0756371	0.0752453
		1.048	0.0756043	0.0762486
		1.06	0.0755551	0.0778476
		1.068	0.0755223	0.0790962
		1.08	0.0754732	0.0808106
		1.088	0.0754404	0.0820539
		1.1	0.0753912	0.0837274
		1.108	0.0753584	0.0848231
		1.12	0.0753092	0.0864352
		1.132	0.07526	0.0882526
		1.14	0.0752272	0.0896085
		1.152	0.075178	0.0912681
		1.16	0.0751452	0.0924379
		1.172	0.075096	0.0938263
		1.18	0.0750633	0.0948037
		1.192	0.0750141	0.0957915
		1.2	0.0749813	0.096373
		1.212	0.0749321	0.0972514
		1.22	0.0748993	0.0978511
		1.232	0.0748501	0.0985178
		1.24	0.0748173	0.0989661
		1.252	0.0747681	0.0996115
		1.26	0.0747353	0.0999125
		1.272	0.0746861	0.100394
		1.28	0.0746533	0.100622
		1.292	0.0746042	0.101125
		1.3	0.0745714	0.101381
		1.312	0.0745222	0.101779
		1.32	0.0744894	0.102066
		1.332	0.0744402	0.102487
		1.34	0.0744074	0.102715
		1.352	0.0743582	0.10301
		1.36	0.0743254	0.10299
		1.372	0.0742762	0.102988
		1.38	0.0742434	0.102983
		1.392	0.0741943	0.102768
		1.4	0.0741615	0.102695
		1.412	0.0741123	0.10252
		1.42	0.0740795	0.102217
		1.432	0.0740303	0.1017
		1.44	0.0739975	0.101288
		1.452	0.0739483	0.100865
		1.46	0.0739155	0.100253
		1.472	0.0738663	0.0994922
		1.48	0.0738335	0.0987991
		1.492	0.0737844	0.0977802
		1.5	0.0737516	0.0969992
		1.512	0.0737024	0.0959647
		1.52	0.0736696	0.0952348
		1.532	0.0736204	0.0940196
		1.54	0.0735876	0.0931324
		1.552	0.0735384	0.091859
		1.56	0.0735056	0.0910397
		1.568	0.0734728	0.0900532
		1.58	0.0734236	0.0884766
		1.588	0.0733908	0.087111
		1.6	0.0733417	0.0854333
		1.608	0.0733089	0.084036
		1.62	0.0732597	0.0821498
		1.632	0.0732105	0.0804035
		1.64	0.0731777	0.0792328
		1.652	0.0731285	0.0773178
		1.66	0.0730957	0.0757933
		1.672	0.0730465	0.0738701
		1.68	0.0730137	0.0724072
		1.692	0.0729645	0.070739
		1.7	0.0729318	0.0695956
		1.712	0.0728826	0.0680453
		1.72	0.0728498	0.066989
		1.732	0.0728006	0.0652851
		1.74	0.0727678	0.0640889
		1.752	0.0727186	0.0626049
		1.76	0.0726858	0.0616547
		1.772	0.0726366	0.0605077
		1.78	0.0726038	0.0597867
		1.792	0.0725546	0.0587458
		1.8	0.0725219	0.058079
		1.812	0.0724727	0.0571976
		1.82	0.0724399	0.0566271
		1.832	0.0723907	0.0558082
		1.84	0.0723579	0.055247
		1.852	0.0723087	0.0546154
		1.86	0.0722759	0.0541907
		1.872	0.0722267	0.0536777
		1.88	0.0721939	0.0533575
		1.892	0.0721447	0.0531062
		1.9	0.0721119	0.0528592
		1.912	0.0720628	0.0526251
		1.92	0.07203	0.0525757
		1.932	0.0719808	0.052479
		1.94	0.071948	0.0524418
		1.952	0.0718988	0.052418
		1.96	0.071866	0.0524284
		1.972	0.0718168	0.052498
		1.98	0.071784	0.0525814
		1.992	0.0717348	0.0527371
		2	0.071702	0.0529455
		2.012	0.0716529	0.0531482
		2.02	0.0716201	0.0533039
		2.032	0.0715709	0.0537844
		2.04	0.0715381	0.0540946
		2.052	0.0714889	0.0545508
		2.06	0.0714561	0.0549173
		2.072	0.0714069	0.0553958
		2.08	0.0713741	0.0555863
		2.092	0.0713249	0.056105
		2.1	0.0712921	0.0564946
		2.112	0.071243	0.0571502
		2.12	0.0712102	0.057519
		2.132	0.071161	0.0581272
		2.14	0.0711282	0.0585541
		2.152	0.071079	0.0590811
		2.16	0.0710462	0.0593971
		2.172	0.070997	0.0600849
		2.18	0.0709642	0.060556
		2.192	0.070915	0.0612034
		2.2	0.0708822	0.0615713
		2.212	0.070833	0.0621564
		2.22	0.0708003	0.0624512
		2.232	0.0707511	0.0630454
		2.24	0.0707183	0.0634798
		2.252	0.0706691	0.0641608
		2.26	0.0706363	0.0645535
		2.272	0.0705871	0.0652972
		2.28	0.0705543	0.065847
		2.292	0.0705051	0.0664033
		2.3	0.0704723	0.0668853
		2.312	0.0704231	0.0674628
		2.32	0.0703904	0.0679241
		2.332	0.0703412	0.0687076
		2.34	0.0703084	0.0692179
		2.352	0.0702592	0.0698177
		2.36	0.0702264	0.0703959
		2.372	0.0701772	0.0711725
		2.38	0.0701444	0.0715644
		2.392	0.0700952	0.0722241
		2.4	0.0700624	0.0725842
		2.412	0.0700132	0.0733297
		2.42	0.0699804	0.0736939
		2.432	0.0699313	0.0740338
		2.44	0.0698985	0.0743494
		2.452	0.0698493	0.0746298
		2.46	0.0698165	0.0747282
		2.472	0.0697673	0.0748569
		2.48	0.0697345	0.074884
		2.492	0.0696853	0.0748371
		2.5	0.0696525	0.0748263
		2.512	0.0696033	0.0748624
		2.52	0.0695705	0.0747147
		2.532	0.0695214	0.0744865
		2.54	0.0694886	0.0741753
		2.552	0.0694394	0.0735462
		2.56	0.0694066	0.0730992
		2.572	0.0693574	0.0724558
		2.58	0.0693246	0.0719432
		2.592	0.0692754	0.0710088
		2.6	0.0692426	0.0705164
		2.612	0.0691934	0.0694679
		2.62	0.0691606	0.06881
		2.632	0.0691115	0.0680147
		2.64	0.0690787	0.0673017
		2.652	0.0690295	0.066236
		2.66	0.0689967	0.0653515
		2.672	0.0689475	0.0641812
		2.68	0.0689147	0.0633508
		2.692	0.0688655	0.0623225
		2.7	0.0688327	0.0616414
		2.712	0.0687835	0.0605655
		2.72	0.0687507	0.0599401
		2.732	0.0687016	0.0591892
		2.74	0.0686688	0.0586936
		2.752	0.0686196	0.0581889
		2.76	0.0685868	0.0577838
		2.772	0.0685376	0.0573494
		2.78	0.0685048	0.0571841
		2.792	0.0684556	0.0568546
		2.8	0.0684228	0.0567349
		2.812	0.0683736	0.0567201
		2.82	0.0683408	0.0565956
		2.832	0.0682916	0.0565245
		2.84	0.0682589	0.0565015
		2.852	0.0682097	0.0564074
		2.86	0.0681769	0.0565129
		2.872	0.0681277	0.0567324
		2.88	0.0680949	0.056751
		2.892	0.0680457	0.0570068
		2.9	0.0680129	0.0571208
		2.912	0.0679637	0.0574133
		2.92	0.0679309	0.0576988
		2.932	0.0678817	0.0582135
		2.94	0.067849	0.0585417
		2.952	0.0677998	0.0590623
		2.96	0.067767	0.0594006
		2.972	0.0677178	0.0601836
		2.98	0.067685	0.0606124
		2.992	0.0676358	0.06151
		3	0.067603	0.0621295
		3.012	0.0675538	0.063015
		3.02	0.067521	0.0636576
		3.032	0.0674718	0.0645065
		3.04	0.067439	0.065122
		3.052	0.0673899	0.0658253
		3.06	0.0673571	0.0664268
		3.072	0.0673079	0.0671804
		3.08	0.0672751	0.067765
		3.092	0.0672259	0.0685173
		3.1	0.0671931	0.0690819
		3.112	0.0671439	0.0698258
		3.12	0.0671111	0.0702514
		3.132	0.0670619	0.0707154
		3.14	0.0670291	0.0711677
		3.152	0.06698	0.071797
		3.16	0.0669472	0.0722717
		3.172	0.066898	0.0728734
		3.18	0.0668652	0.0731015
		3.192	0.066816	0.0736172
		3.2	0.0667832	0.0737539
		3.212	0.066734	0.0739954
		3.22	0.0667012	0.0741004
		3.232	0.066652	0.0743345
		3.24	0.0666192	0.0743507
		3.252	0.0665701	0.0745614
		3.26	0.0665373	0.0746999
		3.268	0.0665045	0.0747665
		3.28	0.0664553	0.0747344
		3.292	0.0664061	0.0750137
		3.3	0.0663733	0.0751552
		3.308	0.0663405	0.0753571
		3.32	0.0662913	0.075378
		3.332	0.0662421	0.0755276
		3.34	0.0662093	0.0757695
		3.348	0.0661765	0.0759056
		3.36	0.0661274	0.076101
		3.372	0.0660782	0.0763876
		3.38	0.0660454	0.0766442
		3.388	0.0660126	0.0768135
		3.4	0.0659634	0.0769229
		3.412	0.0659142	0.0772306
		3.42	0.0658814	0.0775854
		3.428	0.0658486	0.0776342
		3.44	0.0657994	0.0777604
		3.452	0.0657502	0.0780611
		3.46	0.0657175	0.078148
		3.468	0.0656847	0.0782631
		3.48	0.0656355	0.0783016
		3.492	0.0655863	0.0784704
		3.5	0.0655535	0.0784559
		3.512	0.0655043	0.0782798
		3.52	0.0654715	0.0783153
		3.532	0.0654223	0.0780727
		3.54	0.0653895	0.0777958
		3.552	0.0653403	0.0772897
		3.56	0.0653075	0.0769645
		3.572	0.0652584	0.0763837
		3.58	0.0652256	0.0758852
		3.592	0.0651764	0.075111
		3.6	0.0651436	0.0745275
		3.612	0.0650944	0.0735168
		3.62	0.0650616	0.0726657
		3.632	0.0650124	0.071406
		3.64	0.0649796	0.0702888
		3.652	0.0649304	0.0687743
		3.66	0.0648976	0.0676423
		3.672	0.0648485	0.06595
		3.68	0.0648157	0.0648104
		3.692	0.0647665	0.0631898
		3.7	0.0647337	0.0619277
		3.712	0.0646845	0.0603944
		3.72	0.0646517	0.0593879
		3.732	0.0646025	0.0578498
		3.74	0.0645697	0.0568879
		3.752	0.0645205	0.0556716
		3.76	0.0644877	0.0549533
		3.772	0.0644386	0.0539876
		3.78	0.0644058	0.0535227
		3.792	0.0643566	0.0530853
		3.8	0.0643238	0.0527797
		3.812	0.0642746	0.0522729
		3.82	0.0642418	0.0520197
		3.832	0.0641926	0.0516631
		3.84	0.0641598	0.0515714
		3.852	0.0641106	0.0513583
		3.86	0.0640778	0.0512798
		3.872	0.0640287	0.0513334
		3.88	0.0639959	0.0512778
		3.892	0.0639467	0.0515171
		3.9	0.0639139	0.0516976
		3.912	0.0638647	0.0520261
		3.92	0.0638319	0.0522944
		3.928	0.0637991	0.052672
		3.94	0.0637499	0.0531613
		3.948	0.0637171	0.0535034
		3.96	0.0636679	0.0541494
		3.968	0.0636351	0.054643
		3.98	0.063586	0.0553552
		3.988	0.0635532	0.0558377
		4	0.063504	0.0565225
		4.012	0.0634548	0.0572702
		4.02	0.063422	0.057812
		4.028	0.0633892	0.0584261
		4.04	0.06334	0.0593959
		4.052	0.0632908	0.0603838
		4.06	0.063258	0.0611999
		4.072	0.0632088	0.0622992
		4.08	0.0631761	0.063103
		4.092	0.0631269	0.06434
		4.1	0.0630941	0.0651021
		4.108	0.0630613	0.0658173
		4.12	0.0630121	0.0665912
		4.132	0.0629629	0.0676099
		4.14	0.0629301	0.0682581
		4.152	0.0628809	0.0691954
		4.16	0.0628481	0.0699523
		4.172	0.0627989	0.0706806
		4.18	0.0627661	0.071074
		4.188	0.0627334	0.071646
		4.2	0.0626842	0.0723189
		4.212	0.062635	0.0730279
		4.22	0.0626022	0.0733488
		4.232	0.062553	0.0738068
		4.24	0.0625202	0.0739995
		4.252	0.062471	0.0742238
		4.26	0.0624382	0.0743153
		4.272	0.062389	0.0746687
		4.28	0.0623562	0.0749385
		4.292	0.0623071	0.0751663
		4.3	0.0622743	0.0753078
		4.312	0.0622251	0.0757097
		4.32	0.0621923	0.0760079
		4.332	0.0621431	0.0762666
		4.34	0.0621103	0.0763305
		4.352	0.0620611	0.0765832
		4.36	0.0620283	0.0768254
		4.372	0.0619791	0.0772485
		4.38	0.0619463	0.07748
		4.392	0.0618972	0.07794
		4.4	0.0618644	0.0780105
		4.412	0.0618152	0.0782595
		4.42	0.0617824	0.0784498
		4.432	0.0617332	0.0784786
		4.44	0.0617004	0.0785663
		4.448	0.0616676	0.0783732
		4.46	0.0616184	0.0781421
		4.472	0.0615692	0.0780448
		4.48	0.0615364	0.0779643
		4.492	0.0614872	0.0776727
		4.5	0.0614545	0.0774046
		4.512		0.0770149
		4.52		0.0767642
		4.528		0.0764207
		4.54		0.0755024
		4.552		0.0748869
		4.56		0.0743398
		4.572		0.0734441
		4.58		0.0727102
		4.592		0.0714526
		4.6		0.070545
		4.608		0.0695628
		4.62		0.0682404
		4.632		0.0668798
		4.64		0.0659066
		4.652		0.0645076
		4.66		0.063352
		4.672		0.0616494
		4.68		0.0603288
		4.688		0.058913
		4.7		0.056951
		4.712		0.0553995
		4.72		0.0541483
		4.732		0.0526034
		4.74		0.0514314
		4.752		0.0500559
		4.76		0.0489332
		4.772		0.0476344
		4.78		0.0469134
		4.792		0.0462124
		4.8		0.0456596
		4.812		0.0449546
		4.82		0.0445325
		4.832		0.0440246
		4.84		0.0437344
		4.852		0.0432949
		4.86		0.043045
		4.872		0.0427054
		4.88		0.0424997
		4.892		0.0424297
		4.9		0.0422468
		4.912		0.0420855
		4.92		0.0421498
		4.932		0.0421591
		4.94		0.0422274
		4.948		0.0422078
		4.96		0.0422066
		4.972		0.0423655
		4.98		0.0424579
		4.992		0.0424705
		5		0.042687
		5.012		0.0428123
		5.02		0.0429917
		5.028		0.0429665
		5.04		0.0430504
		5.052		0.0430651
		5.06		0.0432042
		5.072		0.0432209
		5.08		0.0433854
		5.092		0.0436263
		5.1		0.0437766
		5.108		0.0437921
		5.12		0.0438066
		5.132		0.0439494
		5.14		0.0439517
		5.152		0.0442585
		5.16		0.0444394
		5.172		0.0445581
		5.18		0.044712
		5.188		0.0447311
		5.2		0.044796
		5.212		0.0449793
		5.22		0.0450301
		5.232		0.045035
		5.24		0.045127
		5.252		0.0452807
		5.26		0.0452361
		5.272		0.0451749
		5.28		0.0451786
		5.292		0.0453747
		5.3		0.0455355
		5.312		0.0456697
		5.32		0.0458747
		5.332		0.0459792
		5.34		0.0461102
		5.352		0.0463831
		5.36		0.0465309
		5.372		0.0467982
		5.38		0.046966
		5.392		0.0471489
		5.4		0.0473428
		5.412		0.0475398
		5.42		0.0477276
		5.432		0.0480539
		5.44		0.048269
		5.452		0.0486667
		5.46		0.0490686
		5.472		0.0494507
		5.48		0.0496541
		5.492		0.0499515
		5.5		0.0501761
		5.512		0.0504516
		5.52		0.0507576
		5.532		0.0510349
		5.54		0.0511858
		5.552		0.0512148
		5.56		0.0514236
		5.572		0.0515024
		5.58		0.051496
		5.592		0.0515146
		5.6		0.0515753
		5.608		0.0515131
		5.62		0.051329
		5.632		0.0511693
		5.64		0.0511288
		5.652		0.0508888
		5.66		0.0509205
		5.672		0.0508297
		5.68		0.0507069
		5.688		0.050488
		5.7		0.0502922
		5.712		0.0500032
		5.72		0.0498355
		5.732		0.0496061
		5.74		0.0494431
		5.752		0.0492522
		5.76		0.0491398
		5.772		0.0487976
		5.78		0.0486378
		5.792		0.0484617
		5.8		0.0482501
		5.812		0.04807
		5.82		0.0479319
		5.832		0.0476471
		5.84		0.0474617
		5.852		0.0472689
		5.86		0.0470463
		5.872		0.0466854
		5.88		0.0464568
		5.892		0.0459747
		5.9		0.0457407
		5.912		0.0455707
		5.92		0.0454005
		5.932		0.0449277
		5.94		0.0446214
		5.952		0.0441737
		5.96		0.0437755
		5.972		0.0431812
		5.98		0.0427727
		5.992		0.0422477
		6		0.0417793
		6.012		0.0412176
		6.02		0.0407788
		6.032		0.0401604
		6.04		0.0397242
		6.052		0.0389629
		6.06		0.0383881
		6.072		0.0376269
		6.08		0.0370508
		6.092		0.036278
		6.1		0.0357365
		6.108		0.0351562
		6.12		0.0343149
		6.132		0.033502
		6.14		0.0330129
		6.152		0.0322391
		6.16		0.0316748
		6.172		0.0309373
		6.18		0.0304946
		6.188		0.0301785
		6.2		0.0294831
		6.212		0.0288644
		6.22		0.0284429
		6.232		0.0278674
		6.24		0.0274939
		6.252		0.0269856
		6.26		0.0267497
		6.272		0.0262537
		6.28		0.0260522
		6.292		0.0256161
		6.3		0.0253807
		6.312		0.0250632
		6.32		0.0248772
		6.332		0.0248028
		6.34		0.0247625
		6.352		0.0247076
		6.36		0.0247408
		6.372		0.0247058
		6.38		0.0246281
		6.392		0.0246945
		6.4		0.0247525
		6.412		0.0248768
		6.42		0.0250209
		6.432		0.025213
		6.44		0.0254395
		6.452		0.0257692
		6.46		0.0259662
		6.472		0.0264302
		6.48		0.0268129
		6.492		0.0271529
		6.5		0.0274412
		Time	Slope	Burst rate
	12-18 Hz	0		0.0977949
		0.012		0.100136
		0.02		0.101718
		0.032		0.104021
		0.04		0.105707
		0.052		0.108332
		0.06		0.110321
		0.072		0.11319
		0.08		0.11494
		0.092		0.118083
		0.1		0.119954
		0.112		0.122681
		0.12		0.124399
		0.132		0.127659
		0.14		0.129543
		0.152		0.132454
		0.16		0.134638
		0.168		0.136552
		0.18		0.139082
		0.188		0.140979
		0.2		0.143643
		0.208		0.145763
		0.22		0.148452
		0.228		0.150619
		0.24		0.153055
		0.252		0.156274
		0.26		0.158529
		0.272		0.161671
		0.28		0.163736
		0.292		0.16661
		0.3		0.168558
		0.312		0.171115
		0.32		0.172757
		0.332		0.175173
		0.34		0.176521
		0.352		0.178346
		0.36		0.179391
		0.372		0.180329
		0.38		0.181232
		0.392		0.18211
		0.4		0.18248
		0.408		0.18262
		0.42		0.182697
		0.428		0.182701
		0.44		0.182155
		0.448		0.181831
		0.46		0.181369
		0.472		0.181314
		0.48		0.181087
		0.492		0.180501
		0.5	0.152928	0.179751
		0.512	0.152717	0.178847
		0.52	0.152576	0.177957
		0.532	0.152365	0.176362
		0.54	0.152224	0.175221
		0.552	0.152012	0.173064
		0.56	0.151871	0.171305
		0.572	0.15166	0.168652
		0.58	0.151519	0.166577
		0.592	0.151308	0.163389
		0.6	0.151167	0.161211
		0.612	0.150955	0.157641
		0.62	0.150814	0.155087
		0.632	0.150603	0.151309
		0.64	0.150462	0.148665
		0.652	0.150251	0.144856
		0.66	0.15011	0.142573
		0.668	0.149969	0.140008
		0.68	0.149758	0.136793
		0.692	0.149546	0.133975
		0.7	0.149405	0.132371
		0.712	0.149194	0.130602
		0.72	0.149053	0.129651
		0.732	0.148842	0.128269
		0.74	0.148701	0.127371
		0.752	0.148489	0.126526
		0.76	0.148348	0.126136
		0.772	0.148137	0.125448
		0.78	0.147996	0.125209
		0.792	0.147785	0.125061
		0.8	0.147644	0.12511
		0.812	0.147432	0.125282
		0.82	0.147291	0.125317
		0.832	0.14708	0.125771
		0.84	0.146939	0.125842
		0.852	0.146728	0.126281
		0.86	0.146587	0.126672
		0.872	0.146375	0.127406
		0.88	0.146234	0.127995
		0.892	0.146023	0.129123
		0.9	0.145882	0.129866
		0.912	0.145671	0.13088
		0.92	0.14553	0.131608
		0.928	0.145389	0.132301
		0.94	0.145178	0.132962
		0.952	0.144966	0.13456
		0.96	0.144825	0.135709
		0.972	0.144614	0.137225
		0.98	0.144473	0.138338
		0.992	0.144262	0.14052
		1	0.144121	0.141988
		1.012	0.143909	0.144759
		1.02	0.143768	0.146339
		1.032	0.143557	0.148408
		1.04	0.143416	0.150225
		1.048	0.143275	0.151693
		1.06	0.143064	0.153632
		1.068	0.142923	0.155074
		1.08	0.142711	0.15732
		1.088	0.14257	0.158727
		1.1	0.142359	0.160444
		1.108	0.142218	0.161709
		1.12	0.142007	0.163266
		1.132	0.141795	0.164914
		1.14	0.141654	0.16578
		1.152	0.141443	0.166825
		1.16	0.141302	0.167566
		1.172	0.141091	0.168452
		1.18	0.14095	0.169252
		1.192	0.140738	0.170053
		1.2	0.140598	0.170661
		1.212	0.140386	0.171264
		1.22	0.140245	0.171725
		1.232	0.140034	0.172249
		1.24	0.139893	0.172543
		1.252	0.139682	0.173064
		1.26	0.139541	0.173558
		1.272	0.139329	0.174271
		1.28	0.139188	0.175201
		1.292	0.138977	0.176369
		1.3	0.138836	0.177289
		1.312	0.138625	0.178272
		1.32	0.138484	0.179041
		1.332	0.138272	0.180153
		1.34	0.138131	0.180862
		1.352	0.13792	0.18168
		1.36	0.137779	0.182232
		1.372	0.137568	0.182453
		1.38	0.137427	0.182414
		1.392	0.137215	0.182542
		1.4	0.137074	0.182298
		1.412	0.136863	0.181881
		1.42	0.136722	0.181257
		1.432	0.136511	0.18038
		1.44	0.13637	0.179384
		1.452	0.136158	0.178275
		1.46	0.136018	0.177154
		1.472	0.135806	0.175839
		1.48	0.135665	0.174634
		1.492	0.135454	0.173117
		1.5	0.135313	0.171598
		1.512	0.135102	0.169606
		1.52	0.134961	0.167801
		1.532	0.134749	0.164823
		1.54	0.134608	0.162461
		1.552	0.134397	0.159177
		1.56	0.134256	0.157054
		1.568	0.134115	0.154448
		1.58	0.133904	0.150835
		1.588	0.133763	0.148388
		1.6	0.133551	0.144384
		1.608	0.13341	0.141036
		1.62	0.133199	0.136277
		1.632	0.132988	0.131581
		1.64	0.132847	0.128117
		1.652	0.132635	0.123304
		1.66	0.132494	0.119512
		1.672	0.132283	0.115007
		1.68	0.132142	0.111977
		1.692	0.131931	0.108081
		1.7	0.13179	0.105574
		1.712	0.131578	0.102406
		1.72	0.131438	0.100318
		1.732	0.131226	0.0976826
		1.74	0.131085	0.0959744
		1.752	0.130874	0.0938035
		1.76	0.130733	0.0924166
		1.772	0.130522	0.0908143
		1.78	0.130381	0.0900238
		1.792	0.130169	0.0890967
		1.8	0.130028	0.0887259
		1.812	0.129817	0.0880387
		1.82	0.129676	0.0874628
		1.832	0.129465	0.0869366
		1.84	0.129324	0.0864973
		1.852	0.129112	0.0860493
		1.86	0.128971	0.0857297
		1.872	0.12876	0.0856828
		1.88	0.128619	0.0857304
		1.892	0.128408	0.0858144
		1.9	0.128267	0.0859338
		1.912	0.128055	0.0862087
		1.92	0.127914	0.0866746
		1.932	0.127703	0.0870189
		1.94	0.127562	0.0873113
		1.952	0.127351	0.0879155
		1.96	0.12721	0.0882012
		1.972	0.126998	0.0888315
		1.98	0.126858	0.0891847
		1.992	0.126646	0.0899676
		2	0.126505	0.0904887
		2.012	0.126294	0.0912389
		2.02	0.126153	0.0919718
		2.032	0.125942	0.0930296
		2.04	0.125801	0.0938447
		2.052	0.125589	0.0948985
		2.06	0.125448	0.0956541
		2.072	0.125237	0.0967537
		2.08	0.125096	0.0973548
		2.092	0.124885	0.0985372
		2.1	0.124744	0.0993796
		2.112	0.124532	0.100214
		2.12	0.124391	0.1009
		2.132	0.12418	0.101907
		2.14	0.124039	0.102473
		2.152	0.123828	0.10322
		2.16	0.123687	0.103718
		2.172	0.123475	0.104304
		2.18	0.123335	0.104814
		2.192	0.123123	0.105746
		2.2	0.122982	0.106227
		2.212	0.122771	0.107184
		2.22	0.12263	0.107904
		2.232	0.122419	0.108778
		2.24	0.122278	0.109697
		2.252	0.122066	0.111235
		2.26	0.121925	0.112398
		2.272	0.121714	0.114015
		2.28	0.121573	0.11511
		2.292	0.121362	0.116942
		2.3	0.121221	0.118109
		2.312	0.121009	0.11982
		2.32	0.120868	0.121203
		2.332	0.120657	0.12324
		2.34	0.120516	0.124662
		2.352	0.120305	0.126395
		2.36	0.120164	0.127593
		2.372	0.119952	0.12912
		2.38	0.119811	0.130002
		2.392	0.1196	0.131424
		2.4	0.119459	0.132139
		2.412	0.119248	0.132832
		2.42	0.119107	0.133566
		2.432	0.118895	0.134183
		2.44	0.118755	0.134723
		2.452	0.118543	0.134811
		2.46	0.118402	0.134762
		2.472	0.118191	0.134589
		2.48	0.11805	0.134447
		2.492	0.117839	0.13414
		2.5	0.117698	0.133636
		2.512	0.117486	0.133134
		2.52	0.117345	0.132582
		2.532	0.117134	0.131729
		2.54	0.116993	0.131076
		2.552	0.116782	0.129602
		2.56	0.116641	0.12835
		2.572	0.116429	0.126427
		2.58	0.116288	0.124905
		2.592	0.116077	0.122488
		2.6	0.115936	0.120623
		2.612	0.115725	0.117967
		2.62	0.115584	0.115926
		2.632	0.115372	0.112911
		2.64	0.115231	0.110141
		2.652	0.11502	0.1064
		2.66	0.114879	0.103521
		2.672	0.114668	0.0996435
		2.68	0.114527	0.0968978
		2.692	0.114315	0.0935682
		2.7	0.114175	0.0915329
		2.712	0.113963	0.0889035
		2.72	0.113822	0.0873795
		2.732	0.113611	0.0857568
		2.74	0.11347	0.0845755
		2.752	0.113259	0.0835272
		2.76	0.113118	0.0827421
		2.772	0.112906	0.0821129
		2.78	0.112765	0.0818952
		2.792	0.112554	0.0816875
		2.8	0.112413	0.0815175
		2.812	0.112202	0.081812
		2.82	0.112061	0.0819741
		2.832	0.111849	0.0822094
		2.84	0.111708	0.0824788
		2.852	0.111497	0.0826489
		2.86	0.111356	0.0829366
		2.872	0.111145	0.0832891
		2.88	0.111004	0.0836495
		2.892	0.110792	0.0840931
		2.9	0.110651	0.0845224
		2.912	0.11044	0.0850896
		2.92	0.110299	0.0857352
		2.932	0.110088	0.0866345
		2.94	0.109947	0.0872526
		2.952	0.109735	0.0883371
		2.96	0.109595	0.0891079
		2.972	0.109383	0.0903044
		2.98	0.109242	0.0913618
		2.992	0.109031	0.092825
		3	0.10889	0.0940021
		3.012	0.108679	0.0958778
		3.02	0.108538	0.0971631
		3.032	0.108326	0.0988036
		3.04	0.108185	0.0999901
		3.052	0.107974	0.101453
		3.06	0.107833	0.102561
		3.072	0.107622	0.104089
		3.08	0.107481	0.105179
		3.092	0.107269	0.106251
		3.1	0.107128	0.107217
		3.112	0.106917	0.108223
		3.12	0.106776	0.108897
		3.132	0.106565	0.109592
		3.14	0.106424	0.110179
		3.152	0.106212	0.110589
		3.16	0.106071	0.110688
		3.172	0.10586	0.110666
		3.18	0.105719	0.110632
		3.192	0.105508	0.110752
		3.2	0.105367	0.110728
		3.212	0.105155	0.110666
		3.22	0.105015	0.110758
		3.232	0.104803	0.110751
		3.24	0.104662	0.11082
		3.252	0.104451	0.111203
		3.26	0.10431	0.111735
		3.268	0.104169	0.111897
		3.28	0.103958	0.11208
		3.292	0.103746	0.112948
		3.3	0.103605	0.11328
		3.308	0.103464	0.113818
		3.32	0.103253	0.114274
		3.332	0.103042	0.11544
		3.34	0.102901	0.116266
		3.348	0.10276	0.117054
		3.36	0.102548	0.117852
		3.372	0.102337	0.119072
		3.38	0.102196	0.120067
		3.388	0.102055	0.120795
		3.4	0.101844	0.121685
		3.412	0.101632	0.122732
		3.42	0.101491	0.123201
		3.428	0.101351	0.123561
		3.44	0.101139	0.123972
		3.452	0.100928	0.124528
		3.46	0.100787	0.124813
		3.468	0.100646	0.124948
		3.48	0.100435	0.124859
		3.492	0.100223	0.124983
		3.5	0.100082	0.125108
		3.512	0.0998709	0.124992
		3.52	0.09973	0.124791
		3.532	0.0995186	0.124526
		3.54	0.0993777	0.124048
		3.552	0.0991663	0.123331
		3.56	0.0990253	0.122695
		3.572	0.098814	0.121414
		3.58	0.098673	0.120348
		3.592	0.0984617	0.118682
		3.6	0.0983207	0.117269
		3.612	0.0981093	0.114891
		3.62	0.0979684	0.113118
		3.632	0.097757	0.110567
		3.64	0.0976161	0.108369
		3.652	0.0974047	0.104892
		3.66	0.0972638	0.102293
		3.672	0.0970524	0.0983277
		3.68	0.0969115	0.0954987
		3.692	0.0967001	0.0915868
		3.7	0.0965592	0.0888601
		3.712	0.0963478	0.085455
		3.72	0.0962069	0.0830588
		3.732	0.0959955	0.0803269
		3.74	0.0958546	0.0784765
		3.752	0.0956432	0.0764771
		3.76	0.0955023	0.0753179
		3.772	0.0952909	0.0741764
		3.78	0.09515	0.0734802
		3.792	0.0949386	0.0728715
		3.8	0.0947977	0.0725258
		3.812	0.0945863	0.0723273
		3.82	0.0944454	0.0721623
		3.832	0.094234	0.0724742
		3.84	0.0940931	0.0723828
		3.852	0.0938817	0.0727033
		3.86	0.0937407	0.0728495
		3.872	0.0935294	0.0730412
		3.88	0.0933884	0.0731807
		3.892	0.0931771	0.0736055
		3.9	0.0930361	0.0739528
		3.912	0.0928247	0.0746117
		3.92	0.0926838	0.0750439
		3.928	0.0925429	0.0755356
		3.94	0.0923315	0.076078
		3.948	0.0921906	0.076721
		3.96	0.0919792	0.0773769
		3.968	0.0918383	0.0779753
		3.98	0.0916269	0.0791104
		3.988	0.091486	0.0799108
		4	0.0912746	0.0809391
		4.012	0.0910632	0.0824707
		4.02	0.0909223	0.0835643
		4.028	0.0907814	0.0845854
		4.04	0.09057	0.0861286
		4.052	0.0903586	0.0878973
		4.06	0.0902177	0.0891321
		4.072	0.0900063	0.0910612
		4.08	0.0898654	0.0925503
		4.092	0.089654	0.0945179
		4.1	0.0895131	0.0959238
		4.108	0.0893721	0.0970902
		4.12	0.0891608	0.098469
		4.132	0.0889494	0.1001
		4.14	0.0888084	0.101111
		4.152	0.0885971	0.102178
		4.16	0.0884561	0.10294
		4.172	0.0882448	0.103505
		4.18	0.0881038	0.10394
		4.188	0.0879629	0.104168
		4.2	0.0877515	0.104346
		4.212	0.0875401	0.104635
		4.22	0.0873992	0.104553
		4.232	0.0871878	0.104725
		4.24	0.0870469	0.104779
		4.252	0.0868355	0.104888
		4.26	0.0866946	0.104882
		4.272	0.0864832	0.105189
		4.28	0.0863423	0.105378
		4.292	0.0861309	0.105738
		4.3	0.08599	0.106218
		4.312	0.0857786	0.107018
		4.32	0.0856377	0.107963
		4.332	0.0854263	0.109032
		4.34	0.0852854	0.109769
		4.352	0.085074	0.11079
		4.36	0.0849331	0.11168
		4.372	0.0847217	0.112904
		4.38	0.0845808	0.113782
		4.392	0.0843694	0.114869
		4.4	0.0842285	0.115559
		4.412	0.0840171	0.11639
		4.42	0.0838762	0.117329
		4.432	0.0836648	0.118079
		4.44	0.0835238	0.118235
		4.448	0.0833829	0.118213
		4.46	0.0831715	0.118254
		4.472	0.0829602	0.118532
		4.48	0.0828192	0.118721
		4.492	0.0826079	0.118745
		4.5	0.0824669	0.118735
		4.512		0.118561
		4.52		0.118183
		4.528		0.117637
		4.54		0.116547
		4.552		0.115271
		4.56		0.114352
		4.572		0.113095
		4.58		0.112089
		4.592		0.110102
		4.6		0.108665
		4.608		0.106789
		4.62		0.104035
		4.632		0.101501
		4.64		0.0993832
		4.652		0.096496
		4.66		0.0941684
		4.672		0.0906795
		4.68		0.0881288
		4.688		0.0852372
		4.7		0.0810879
		4.712		0.077475
		4.72		0.0749241
		4.732		0.0717546
		4.74		0.0698651
		4.752		0.0678195
		4.76		0.0662833
		4.772		0.0646613
		4.78		0.0637856
		4.792		0.062805
		4.8		0.0621369
		4.812		0.0616524
		4.82		0.0612912
		4.832		0.0612057
		4.84		0.0611093
		4.852		0.0609651
		4.86		0.0610415
		4.872		0.060942
		4.88		0.0610439
		4.892		0.0610801
		4.9		0.061212
		4.912		0.0614226
		4.92		0.0616664
		4.932		0.0618105
		4.94		0.0620362
		4.948		0.0620394
		4.96		0.0622465
		4.972		0.0626794
		4.98		0.0628777
		4.992		0.0630638
		5		0.0633186
		5.012		0.0636809
		5.02		0.0641713
		5.028		0.0645103
		5.04		0.064758
		5.052		0.0652231
		5.06		0.0655465
		5.072		0.066184
		5.08		0.0667775
		5.092		0.0673258
		5.1		0.0676482
		5.108		0.0679874
		5.12		0.068413
		5.132		0.0688625
		5.14		0.0693122
		5.152		0.0696891
		5.16		0.0699922
		5.172		0.0703151
		5.18		0.0704187
		5.188		0.0701804
		5.2		0.0697886
		5.212		0.0696489
		5.22		0.0698091
		5.232		0.0699718
		5.24		0.0700084
		5.252		0.06984
		5.26		0.0698249
		5.272		0.0697782
		5.28		0.0699456
		5.292		0.0705098
		5.3		0.0708683
		5.312		0.0715653
		5.32		0.0721441
		5.332		0.0731079
		5.34		0.0738026
		5.352		0.0750957
		5.36		0.0759654
		5.372		0.0772765
		5.38		0.0780654
		5.392		0.0791564
		5.4		0.0801211
		5.412		0.0812987
		5.42		0.0821999
		5.432		0.083262
		5.44		0.0837435
		5.452		0.0846289
		5.46		0.0854101
		5.472		0.0861404
		5.48		0.0866337
		5.492		0.0873601
		5.5		0.0877717
		5.512		0.0884059
		5.52		0.0887438
		5.532		0.0891144
		5.54		0.0893104
		5.552		0.0894251
		5.56		0.0895531
		5.572		0.0894288
		5.58		0.0894771
		5.592		0.0896691
		5.6		0.0893996
		5.608		0.0891435
		5.62		0.0885557
		5.632		0.0880192
		5.64		0.0876594
		5.652		0.0869727
		5.66		0.0865304
		5.672		0.0858478
		5.68		0.0853893
		5.688		0.0847364
		5.7		0.0839079
		5.712		0.0830857
		5.72		0.0826134
		5.732		0.0816398
		5.74		0.0811653
		5.752		0.0804361
		5.76		0.0799535
		5.772		0.0793336
		5.78		0.0786988
		5.792		0.0778539
		5.8		0.0773075
		5.812		0.0766969
		5.82		0.0763315
		5.832		0.0757821
		5.84		0.0753387
		5.852		0.0747359
		5.86		0.0742468
		5.872		0.0735972
		5.88		0.0729852
		5.892		0.0721826
		5.9		0.0714802
		5.912		0.0706566
		5.92		0.0698995
		5.932		0.0690817
		5.94		0.0683195
		5.952		0.0672247
		5.96		0.0662808
		5.972		0.0649236
		5.98		0.0638783
		5.992		0.0625055
		6		0.0614966
		6.012		0.0600258
		6.02		0.0588401
		6.032		0.0574767
		6.04		0.0564733
		6.052		0.0550093
		6.06		0.0540763
		6.072		0.0527707
		6.08		0.0519114
		6.092		0.0506293
		6.1		0.0498892
		6.108		0.0490544
		6.12		0.0478395
		6.132		0.0466501
		6.14		0.0457175
		6.152		0.0445404
		6.16		0.0437612
		6.172		0.0427998
		6.18		0.0421451
		6.188		0.0413586
		6.2		0.0404075
		6.212		0.0396194
		6.22		0.0391489
		6.232		0.0386438
		6.24		0.0382616
		6.252		0.0378212
		6.26		0.0376136
		6.272		0.0372123
		6.28		0.0370593
		6.292		0.0369731
		6.3		0.0370196
		6.312		0.0369504
		6.32		0.0370844
		6.332		0.0373484
		6.34		0.0375124
		6.352		0.0376939
		6.36		0.0379218
		6.372		0.0383143
		6.38		0.0386478
		6.392		0.039069
		6.4		0.03943
		6.412		0.0400723
		6.42		0.0406548
		6.432		0.0414219
		6.44		0.0420826
		6.452		0.0429251
		6.46		0.0435266
		6.472		0.0446413
		6.48		0.0455219
		6.492		0.0465717
		6.5		0.0472324
		Time	Slope	Burst rate
	18-26 Hz	0		0.156141
		0.012		0.160789
		0.02		0.163873
		0.032		0.168297
		0.04		0.171596
		0.052		0.177118
		0.06		0.180608
		0.072		0.186261
		0.08		0.189601
		0.092		0.194726
		0.1		0.197944
		0.112		0.201721
		0.12		0.204602
		0.132		0.20804
		0.14		0.210504
		0.152		0.213289
		0.16		0.215047
		0.168		0.215933
		0.18		0.216902
		0.188		0.217795
		0.2		0.21909
		0.208		0.21996
		0.22		0.220987
		0.228		0.22197
		0.24		0.222848
		0.252		0.224893
		0.26		0.226246
		0.272		0.227973
		0.28		0.22947
		0.292		0.231133
		0.3		0.232362
		0.312		0.233755
		0.32		0.234465
		0.332		0.235532
		0.34		0.236213
		0.352		0.237088
		0.36		0.237535
		0.372		0.237782
		0.38		0.237847
		0.392		0.237067
		0.4		0.236979
		0.408		0.236201
		0.42		0.235341
		0.428		0.234616
		0.44		0.233146
		0.448		0.232007
		0.46		0.230647
		0.472		0.230325
		0.48		0.22999
		0.492		0.229634
		0.5	0.219286	0.229008
		0.512	0.218957	0.228823
		0.52	0.218738	0.228501
		0.532	0.21841	0.227705
		0.54	0.218191	0.22719
		0.552	0.217862	0.226089
		0.56	0.217643	0.224791
		0.572	0.217315	0.223501
		0.58	0.217096	0.222036
		0.592	0.216768	0.220083
		0.6	0.216549	0.21852
		0.612	0.21622	0.215452
		0.62	0.216001	0.213464
		0.632	0.215673	0.209832
		0.64	0.215454	0.207384
		0.652	0.215125	0.203888
		0.66	0.214906	0.201767
		0.668	0.214687	0.199229
		0.68	0.214359	0.196316
		0.692	0.21403	0.19426
		0.7	0.213811	0.193273
		0.712	0.213483	0.192079
		0.72	0.213264	0.191586
		0.732	0.212935	0.190969
		0.74	0.212716	0.190531
		0.752	0.212388	0.190515
		0.76	0.212169	0.190608
		0.772	0.21184	0.191042
		0.78	0.211621	0.191613
		0.792	0.211293	0.191948
		0.8	0.211074	0.192556
		0.812	0.210745	0.193711
		0.82	0.210526	0.194409
		0.832	0.210198	0.195495
		0.84	0.209979	0.196209
		0.852	0.20965	0.197283
		0.86	0.209431	0.198235
		0.872	0.209103	0.199414
		0.88	0.208884	0.200293
		0.892	0.208555	0.201581
		0.9	0.208336	0.202769
		0.912	0.208008	0.204044
		0.92	0.207789	0.205268
		0.928	0.20757	0.206028
		0.94	0.207241	0.206831
		0.952	0.206913	0.208606
		0.96	0.206694	0.209504
		0.972	0.206366	0.211416
		0.98	0.206147	0.213058
		0.992	0.205818	0.214933
		1	0.205599	0.216283
		1.012	0.205271	0.218875
		1.02	0.205052	0.220483
		1.032	0.204723	0.222504
		1.04	0.204504	0.223878
		1.048	0.204285	0.224287
		1.06	0.203957	0.225048
		1.068	0.203738	0.225579
		1.08	0.203409	0.226269
		1.088	0.20319	0.226357
		1.1	0.202862	0.226086
		1.108	0.202643	0.225876
		1.12	0.202314	0.225301
		1.132	0.201986	0.225221
		1.14	0.201767	0.224729
		1.152	0.201438	0.22395
		1.16	0.201219	0.222853
		1.172	0.200891	0.221942
		1.18	0.200672	0.221135
		1.192	0.200343	0.220634
		1.2	0.200124	0.22057
		1.212	0.199796	0.22017
		1.22	0.199577	0.219976
		1.232	0.199248	0.219625
		1.24	0.199029	0.219313
		1.252	0.198701	0.21893
		1.26	0.198482	0.219131
		1.272	0.198153	0.219504
		1.28	0.197934	0.220007
		1.292	0.197606	0.220733
		1.3	0.197387	0.221371
		1.312	0.197059	0.221731
		1.32	0.19684	0.222241
		1.332	0.196511	0.222195
		1.34	0.196292	0.222375
		1.352	0.195964	0.222363
		1.36	0.195745	0.222236
		1.372	0.195416	0.221765
		1.38	0.195197	0.221515
		1.392	0.194869	0.22085
		1.4	0.19465	0.220091
		1.412	0.194321	0.218912
		1.42	0.194102	0.218093
		1.432	0.193774	0.216962
		1.44	0.193555	0.216068
		1.452	0.193226	0.214343
		1.46	0.193007	0.213263
		1.472	0.192679	0.211792
		1.48	0.19246	0.210838
		1.492	0.192131	0.209237
		1.5	0.191912	0.208165
		1.512	0.191584	0.206753
		1.52	0.191365	0.20586
		1.532	0.191036	0.204087
		1.54	0.190817	0.203018
		1.552	0.190489	0.201321
		1.56	0.19027	0.200286
		1.568	0.190051	0.198525
		1.58	0.189722	0.196218
		1.588	0.189503	0.194406
		1.6	0.189175	0.192186
		1.608	0.188956	0.190148
		1.62	0.188627	0.186776
		1.632	0.188299	0.182753
		1.64	0.18808	0.179822
		1.652	0.187752	0.175723
		1.66	0.187533	0.172889
		1.672	0.187204	0.169643
		1.68	0.186985	0.167608
		1.692	0.186657	0.165742
		1.7	0.186438	0.164556
		1.712	0.186109	0.163093
		1.72	0.18589	0.162015
		1.732	0.185562	0.160418
		1.74	0.185343	0.159523
		1.752	0.185014	0.158315
		1.76	0.184795	0.157463
		1.772	0.184467	0.156592
		1.78	0.184248	0.155883
		1.792	0.183919	0.154927
		1.8	0.1837	0.154093
		1.812	0.183372	0.153256
		1.82	0.183153	0.152709
		1.832	0.182824	0.152303
		1.84	0.182605	0.151891
		1.852	0.182277	0.151795
		1.86	0.182058	0.151674
		1.872	0.181729	0.151998
		1.88	0.18151	0.152529
		1.892	0.181182	0.15364
		1.9	0.180963	0.154642
		1.912	0.180634	0.1564
		1.92	0.180415	0.157847
		1.932	0.180087	0.159574
		1.94	0.179868	0.161114
		1.952	0.179539	0.163234
		1.96	0.17932	0.164587
		1.972	0.178992	0.166385
		1.98	0.178773	0.167799
		1.992	0.178444	0.169769
		2	0.178226	0.170635
		2.012	0.177897	0.17239
		2.02	0.177678	0.173664
		2.032	0.17735	0.175194
		2.04	0.177131	0.175953
		2.052	0.176802	0.177166
		2.06	0.176583	0.177852
		2.072	0.176255	0.178756
		2.08	0.176036	0.179232
		2.092	0.175707	0.179465
		2.1	0.175488	0.17936
		2.112	0.17516	0.179076
		2.12	0.174941	0.178423
		2.132	0.174612	0.176991
		2.14	0.174393	0.176024
		2.152	0.174065	0.174012
		2.16	0.173846	0.172391
		2.172	0.173517	0.170117
		2.18	0.173298	0.168625
		2.192	0.17297	0.166731
		2.2	0.172751	0.165105
		2.212	0.172422	0.163335
		2.22	0.172203	0.162446
		2.232	0.171875	0.161535
		2.24	0.171656	0.160871
		2.252	0.171327	0.160206
		2.26	0.171108	0.160065
		2.272	0.17078	0.160057
		2.28	0.170561	0.16029
		2.292	0.170232	0.160791
		2.3	0.170013	0.16147
		2.312	0.169685	0.162047
		2.32	0.169466	0.162485
		2.332	0.169137	0.163155
		2.34	0.168918	0.163868
		2.352	0.16859	0.16476
		2.36	0.168371	0.165222
		2.372	0.168043	0.165959
		2.38	0.167824	0.166038
		2.392	0.167495	0.16647
		2.4	0.167276	0.16652
		2.412	0.166948	0.166486
		2.42	0.166729	0.166391
		2.432	0.1664	0.166113
		2.44	0.166181	0.165779
		2.452	0.165853	0.165534
		2.46	0.165634	0.164857
		2.472	0.165305	0.163824
		2.48	0.165086	0.163141
		2.492	0.164758	0.162302
		2.5	0.164539	0.161573
		2.512	0.16421	0.160578
		2.52	0.163991	0.159856
		2.532	0.163663	0.158667
		2.54	0.163444	0.157852
		2.552	0.163115	0.156944
		2.56	0.162896	0.156507
		2.572	0.162568	0.155356
		2.58	0.162349	0.1543
		2.592	0.16202	0.152766
		2.6	0.161801	0.151489
		2.612	0.161473	0.149944
		2.62	0.161254	0.148938
		2.632	0.160925	0.146913
		2.64	0.160706	0.145429
		2.652	0.160378	0.1426
		2.66	0.160159	0.140168
		2.672	0.15983	0.136867
		2.68	0.159611	0.134587
		2.692	0.159283	0.132078
		2.7	0.159064	0.130512
		2.712	0.158736	0.129454
		2.72	0.158517	0.129041
		2.732	0.158188	0.128619
		2.74	0.157969	0.128557
		2.752	0.157641	0.128195
		2.76	0.157422	0.128321
		2.772	0.157093	0.128181
		2.78	0.156874	0.128296
		2.792	0.156546	0.128373
		2.8	0.156327	0.128519
		2.812	0.155998	0.128384
		2.82	0.155779	0.128404
		2.832	0.155451	0.128715
		2.84	0.155232	0.129212
		2.852	0.154903	0.130002
		2.86	0.154684	0.13028
		2.872	0.154356	0.130981
		2.88	0.154137	0.131855
		2.892	0.153808	0.133185
		2.9	0.153589	0.134189
		2.912	0.153261	0.135629
		2.92	0.153042	0.136431
		2.932	0.152713	0.138006
		2.94	0.152494	0.139314
		2.952	0.152166	0.141085
		2.96	0.151947	0.142577
		2.972	0.151618	0.144728
		2.98	0.151399	0.146125
		2.992	0.151071	0.148283
		3	0.150852	0.149723
		3.012	0.150523	0.151717
		3.02	0.150304	0.153044
		3.032	0.149976	0.155187
		3.04	0.149757	0.156404
		3.052	0.149429	0.158045
		3.06	0.14921	0.159407
		3.072	0.148881	0.161045
		3.08	0.148662	0.16223
		3.092	0.148334	0.162783
		3.1	0.148115	0.162835
		3.112	0.147786	0.163047
		3.12	0.147567	0.162807
		3.132	0.147239	0.161793
		3.14	0.14702	0.160872
		3.152	0.146691	0.159396
		3.16	0.146472	0.157741
		3.172	0.146144	0.155332
		3.18	0.145925	0.153342
		3.192	0.145596	0.150599
		3.2	0.145377	0.149016
		3.212	0.145049	0.146955
		3.22	0.14483	0.145601
		3.232	0.144501	0.143909
		3.24	0.144282	0.142782
		3.252	0.143954	0.141657
		3.26	0.143735	0.140977
		3.268	0.143516	0.139931
		3.28	0.143187	0.138832
		3.292	0.142859	0.138802
		3.3	0.14264	0.138882
		3.308	0.142421	0.138676
		3.32	0.142092	0.138838
		3.332	0.141764	0.139561
		3.34	0.141545	0.140075
		3.348	0.141326	0.140164
		3.36	0.140997	0.140172
		3.372	0.140669	0.140856
		3.38	0.14045	0.141376
		3.388	0.140231	0.141616
		3.4	0.139902	0.14156
		3.412	0.139574	0.141943
		3.42	0.139355	0.142262
		3.428	0.139136	0.141828
		3.44	0.138808	0.14141
		3.452	0.138479	0.14162
		3.46	0.13826	0.141443
		3.468	0.138041	0.140986
		3.48	0.137713	0.140427
		3.492	0.137384	0.140153
		3.5	0.137165	0.140187
		3.512	0.136837	0.140479
		3.52	0.136618	0.14051
		3.532	0.136289	0.140246
		3.54	0.13607	0.140054
		3.552	0.135742	0.139883
		3.56	0.135523	0.13956
		3.572	0.135194	0.139389
		3.58	0.134975	0.138705
		3.592	0.134647	0.138176
		3.6	0.134428	0.137515
		3.612	0.134099	0.13631
		3.62	0.13388	0.135369
		3.632	0.133552	0.134442
		3.64	0.133333	0.133416
		3.652	0.133004	0.13163
		3.66	0.132785	0.129726
		3.672	0.132457	0.127438
		3.68	0.132238	0.125468
		3.692	0.131909	0.122526
		3.7	0.13169	0.120661
		3.712	0.131362	0.118514
		3.72	0.131143	0.117557
		3.732	0.130814	0.116678
		3.74	0.130595	0.11627
		3.752	0.130267	0.116109
		3.76	0.130048	0.115994
		3.772	0.12972	0.11603
		3.78	0.129501	0.115944
		3.792	0.129172	0.115948
		3.8	0.128953	0.115976
		3.812	0.128625	0.116159
		3.82	0.128406	0.116233
		3.832	0.128077	0.116143
		3.84	0.127858	0.116311
		3.852	0.12753	0.116156
		3.86	0.127311	0.116382
		3.872	0.126982	0.116729
		3.88	0.126763	0.117421
		3.892	0.126435	0.118306
		3.9	0.126216	0.119219
		3.912	0.125887	0.120186
		3.92	0.125668	0.121323
		3.928	0.125449	0.122191
		3.94	0.125121	0.123421
		3.948	0.124902	0.124719
		3.96	0.124573	0.126462
		3.968	0.124354	0.127644
		3.98	0.124026	0.129094
		3.988	0.123807	0.130402
		4	0.123478	0.132037
		4.012	0.12315	0.134901
		4.02	0.122931	0.136796
		4.028	0.122712	0.13844
		4.04	0.122383	0.140488
		4.052	0.122055	0.142884
		4.06	0.121836	0.144364
		4.072	0.121507	0.146533
		4.08	0.121288	0.148171
		4.092	0.12096	0.149944
		4.1	0.120741	0.151014
		4.108	0.120522	0.151783
		4.12	0.120194	0.152426
		4.132	0.119865	0.152841
		4.14	0.119646	0.152678
		4.152	0.119318	0.151889
		4.16	0.119099	0.150917
		4.172	0.11877	0.148975
		4.18	0.118551	0.147164
		4.188	0.118332	0.144874
		4.2	0.118004	0.142154
		4.212	0.117675	0.139621
		4.22	0.117456	0.137825
		4.232	0.117128	0.135503
		4.24	0.116909	0.133717
		4.252	0.11658	0.131422
		4.26	0.116361	0.130009
		4.272	0.116033	0.1286
		4.28	0.115814	0.127953
		4.292	0.115485	0.12714
		4.3	0.115266	0.127171
		4.312	0.114938	0.127183
		4.32	0.114719	0.127281
		4.332	0.11439	0.127637
		4.34	0.114171	0.12777
		4.352	0.113843	0.127786
		4.36	0.113624	0.128071
		4.372	0.113295	0.128545
		4.38	0.113076	0.129049
		4.392	0.112748	0.129542
		4.4	0.112529	0.129723
		4.412	0.1122	0.129991
		4.42	0.111981	0.130175
		4.432	0.111653	0.130727
		4.44	0.111434	0.13107
		4.448	0.111215	0.13077
		4.46	0.110887	0.130346
		4.472	0.110558	0.129803
		4.48	0.110339	0.129893
		4.492	0.110011	0.129842
		4.5	0.109792	0.129897
		4.512		0.129865
		4.52		0.12964
		4.528		0.129348
		4.54		0.128607
		4.552		0.127997
		4.56		0.127651
		4.572		0.127045
		4.58		0.126575
		4.592		0.125965
		4.6		0.125268
		4.608		0.124546
		4.62		0.123587
		4.632		0.122572
		4.64		0.121966
		4.652		0.121102
		4.66		0.119974
		4.672		0.117878
		4.68		0.116438
		4.688		0.114191
		4.7		0.111064
		4.712		0.10863
		4.72		0.107065
		4.732		0.105455
		4.74		0.104614
		4.752		0.104062
		4.76		0.103994
		4.772		0.103982
		4.78		0.103827
		4.792		0.103645
		4.8		0.103732
		4.812		0.104102
		4.82		0.104086
		4.832		0.103837
		4.84		0.103592
		4.852		0.103488
		4.86		0.1033
		4.872		0.103294
		4.88		0.103402
		4.892		0.103447
		4.9		0.103537
		4.912		0.104172
		4.92		0.105156
		4.932		0.106124
		4.94		0.106826
		4.948		0.107592
		4.96		0.108731
		4.972		0.110176
		4.98		0.111306
		4.992		0.112773
		5		0.113952
		5.012		0.11588
		5.02		0.117194
		5.028		0.118199
		5.04		0.119867
		5.052		0.121243
		5.06		0.122021
		5.072		0.123329
		5.08		0.124421
		5.092		0.125606
		5.1		0.126496
		5.108		0.126827
		5.12		0.127376
		5.132		0.127331
		5.14		0.127223
		5.152		0.126247
		5.16		0.125311
		5.172		0.123858
		5.18		0.122561
		5.188		0.120635
		5.2		0.117972
		5.212		0.115287
		5.22		0.113346
		5.232		0.110688
		5.24		0.108987
		5.252		0.106692
		5.26		0.105279
		5.272		0.103993
		5.28		0.102893
		5.292		0.101922
		5.3		0.101599
		5.312		0.10142
		5.32		0.101547
		5.332		0.102113
		5.34		0.102421
		5.352		0.10319
		5.36		0.103884
		5.372		0.104838
		5.38		0.105529
		5.392		0.106349
		5.4		0.107051
		5.412		0.107986
		5.42		0.108668
		5.432		0.109191
		5.44		0.10971
		5.452		0.110344
		5.46		0.111054
		5.472		0.111344
		5.48		0.111672
		5.492		0.112352
		5.5		0.112467
		5.512		0.11298
		5.52		0.11298
		5.532		0.113134
		5.54		0.11345
		5.552		0.113328
		5.56		0.113364
		5.572		0.112979
		5.58		0.112539
		5.592		0.11222
		5.6		0.112178
		5.608		0.111471
		5.62		0.110548
		5.632		0.109855
		5.64		0.109378
		5.652		0.108635
		5.66		0.107784
		5.672		0.107053
		5.68		0.106692
		5.688		0.106058
		5.7		0.10517
		5.712		0.10442
		5.72		0.10398
		5.732		0.103196
		5.74		0.103007
		5.752		0.102376
		5.76		0.102174
		5.772		0.102051
		5.78		0.101934
		5.792		0.101532
		5.8		0.101221
		5.812		0.100427
		5.82		0.099952
		5.832		0.0996408
		5.84		0.0993859
		5.852		0.0990286
		5.86		0.0987581
		5.872		0.0979015
		5.88		0.0974559
		5.892		0.0970011
		5.9		0.096459
		5.912		0.0961085
		5.92		0.0956627
		5.932		0.0952199
		5.94		0.0949473
		5.952		0.0941722
		5.96		0.093456
		5.972		0.0927312
		5.98		0.0916773
		5.992		0.0906327
		6		0.089727
		6.012		0.0884704
		6.02		0.0874032
		6.032		0.0860925
		6.04		0.0851871
		6.052		0.0836687
		6.06		0.0828038
		6.072		0.0816574
		6.08		0.0810336
		6.092		0.0800951
		6.1		0.0796677
		6.108		0.0787251
		6.12		0.0776824
		6.132		0.0767836
		6.14		0.0760202
		6.152		0.0748325
		6.16		0.0740589
		6.172		0.0728243
		6.18		0.0721424
		6.188		0.0715993
		6.2		0.0705874
		6.212		0.0695909
		6.22		0.0690944
		6.232		0.0682688
		6.24		0.067945
		6.252		0.0672883
		6.26		0.0670194
		6.272		0.0669035
		6.28		0.0666914
		6.292		0.0666769
		6.3		0.066602
		6.312		0.066575
		6.32		0.0667707
		6.332		0.0670519
		6.34		0.0675017
		6.352		0.0682488
		6.36		0.0685192
		6.372		0.0688153
		6.38		0.0692315
		6.392		0.0699524
		6.4		0.0704245
		6.412		0.0712386
		6.42		0.0719054
		6.432		0.0726988
		6.44		0.0732113
		6.452		0.0740957
		6.46		0.0746761
		6.472		0.0753214
		6.48		0.0757919
		6.492		0.0766895
		6.5		0.0772949

## Sheet: Figure 4c
Figure 4c
The violin plots were generated using this data and a kernel bandwith of 0.01
			Subject
		Slope data	1	-0.0062
		Alpha	2	0.026
			3	-0.007
			4	-0.0057
			5	-0.011
			6	0.0081
			7	-0.0038
			8	0.0037
			9	-0.0257
			10	0.0173
			11	-0.0127
			12	-0.0037
			13	-0.0054
			14	-0.0138
			15	-0.009
			16	-0.0097
			17	-0.0109
			Subject
		Slope data	1	-0.0157
		Low Beta	2	0.0215
			3	-0.0137
			4	-0.0122
			5	-0.0271
			6	-0.0009
			7	-0.021
			8	-0.0089
			9	-0.0604
			10	0.0084
			11	-0.031
			12	-0.0179
			13	-0.0212
			14	-0.014
			15	-0.0288
			16	-0.0212
			17	-0.0354
			Subject
		Slope data	1	-0.0185
		High Beta	2	-0.0033
			3	-0.028
			4	-0.0181
			5	-0.0367
			6	-0.0045
			7	-0.0234
			8	-0.0335
			9	-0.0636
			10	-0.0109
			11	-0.0321
			12	-0.0243
			13	-0.0373
			14	-0.0107
			15	-0.0391
			16	-0.0303
			17	-0.0511

## Sheet: Figure 4d
Figure 4d
			Time	Alpha
		8-12 Hz	0	0.157842
			0.01	0.157307
			0.02	0.156853
			0.03	0.155983
			0.04	0.155302
			0.05	0.154484
			0.06	0.153968
			0.07	0.153084
			0.08	0.151992
			0.09	0.150905
			0.1	0.149735
			0.11	0.148408
			0.12	0.146919
			0.13	0.144996
			0.14	0.143552
			0.15	0.141247
			0.16	0.139247
			0.17	0.136572
			0.18	0.134652
			0.19	0.132256
			0.2	0.130268
			0.21	0.128403
			0.22	0.127322
			0.23	0.126096
			0.24	0.125485
			0.25	0.124834
			0.26	0.124552
			0.27	0.124246
			0.28	0.124018
			0.29	0.123747
			0.3	0.123607
			0.31	0.123528
			0.32	0.123447
			0.33	0.123389
			0.34	0.123434
			0.35	0.12359
			0.36	0.123669
			0.37	0.124045
			0.38	0.124618
			0.39	0.125466
			0.4	0.126218
			0.41	0.127408
			0.42	0.128481
			0.43	0.12973
			0.44	0.130871
			0.45	0.132303
			0.46	0.133658
			0.47	0.135205
			0.48	0.136469
			0.49	0.138082
			0.5	0.139256
			0.51	0.141253
			0.52	0.142624
			0.53	0.144083
			0.54	0.145419
			0.55	0.146951
			0.56	0.147976
			0.57	0.1494
			0.58	0.150438
			0.59	0.151331
			0.6	0.151779
			0.61	0.152024
			0.62	0.152085
			0.63	0.151591
			0.64	0.151093
			0.65	0.149868
			0.66	0.14863
			0.67	0.146706
			0.68	0.145147
			0.69	0.14304
			0.7	0.14102
			0.71	0.138899
			0.72	0.137507
			0.73	0.135747
			0.74	0.134533
			0.75	0.133085
			0.76	0.132261
			0.77	0.131449
			0.78	0.130881
			0.79	0.130649
			0.8	0.130822
			0.81	0.130926
			0.82	0.131163
			0.83	0.131769
			0.84	0.132209
			0.85	0.132654
			0.86	0.13301
			0.87	0.133674
			0.88	0.134074
			0.89	0.134512
			0.9	0.134683
			0.91	0.135011
			0.92	0.135238
			0.93	0.135272
			0.94	0.135275
			0.95	0.135327
			0.96	0.135177
			0.97	0.134721
			0.98	0.134503
			0.99	0.134356
			Time	Burst rate
		12-18 Hz	0	0.162069
			0.01	0.161531
			0.02	0.161079
			0.03	0.160191
			0.04	0.159464
			0.05	0.158588
			0.06	0.158033
			0.07	0.157073
			0.08	0.155907
			0.09	0.154752
			0.1	0.153494
			0.11	0.152066
			0.12	0.150417
			0.13	0.148344
			0.14	0.146765
			0.15	0.144281
			0.16	0.142132
			0.17	0.139341
			0.18	0.137398
			0.19	0.135012
			0.2	0.133129
			0.21	0.131443
			0.22	0.130517
			0.23	0.129489
			0.24	0.128997
			0.25	0.128506
			0.26	0.128333
			0.27	0.128147
			0.28	0.127957
			0.29	0.127699
			0.3	0.127553
			0.31	0.127422
			0.32	0.127269
			0.33	0.12711
			0.34	0.127069
			0.35	0.12713
			0.36	0.127148
			0.37	0.127456
			0.38	0.127985
			0.39	0.128823
			0.4	0.129576
			0.41	0.130786
			0.42	0.131897
			0.43	0.133218
			0.44	0.134466
			0.45	0.136012
			0.46	0.13752
			0.47	0.139262
			0.48	0.140693
			0.49	0.142532
			0.5	0.143917
			0.51	0.14619
			0.52	0.147725
			0.53	0.149427
			0.54	0.150937
			0.55	0.152717
			0.56	0.153846
			0.57	0.155431
			0.58	0.156589
			0.59	0.157568
			0.6	0.158073
			0.61	0.158343
			0.62	0.158431
			0.63	0.157887
			0.64	0.157306
			0.65	0.155904
			0.66	0.15455
			0.67	0.152435
			0.68	0.150698
			0.69	0.148379
			0.7	0.146103
			0.71	0.1437
			0.72	0.142102
			0.73	0.14007
			0.74	0.138646
			0.75	0.136903
			0.76	0.135904
			0.77	0.134842
			0.78	0.134103
			0.79	0.133679
			0.8	0.133739
			0.81	0.133737
			0.82	0.133913
			0.83	0.134464
			0.84	0.134858
			0.85	0.135295
			0.86	0.135665
			0.87	0.136426
			0.88	0.136921
			0.89	0.137477
			0.9	0.137744
			0.91	0.138193
			0.92	0.13851
			0.93	0.138658
			0.94	0.138709
			0.95	0.138806
			0.96	0.138673
			0.97	0.138257
			0.98	0.138063
			0.99	0.137969
			Time	Burst rate
		18-26 Hz	0	0.159956
			0.01	0.159419
			0.02	0.158966
			0.03	0.158087
			0.04	0.157383
			0.05	0.156536
			0.06	0.156001
			0.07	0.155078
			0.08	0.15395
			0.09	0.152828
			0.1	0.151614
			0.11	0.150237
			0.12	0.148668
			0.13	0.14667
			0.14	0.145158
			0.15	0.142764
			0.16	0.140689
			0.17	0.137956
			0.18	0.136025
			0.19	0.133634
			0.2	0.131699
			0.21	0.129923
			0.22	0.128919
			0.23	0.127792
			0.24	0.127241
			0.25	0.12667
			0.26	0.126443
			0.27	0.126196
			0.28	0.125988
			0.29	0.125723
			0.3	0.12558
			0.31	0.125475
			0.32	0.125358
			0.33	0.125249
			0.34	0.125252
			0.35	0.12536
			0.36	0.125409
			0.37	0.125751
			0.38	0.126302
			0.39	0.127145
			0.4	0.127897
			0.41	0.129097
			0.42	0.130189
			0.43	0.131474
			0.44	0.132669
			0.45	0.134157
			0.46	0.135589
			0.47	0.137233
			0.48	0.138581
			0.49	0.140307
			0.5	0.141587
			0.51	0.143722
			0.52	0.145175
			0.53	0.146755
			0.54	0.148178
			0.55	0.149834
			0.56	0.150911
			0.57	0.152415
			0.58	0.153513
			0.59	0.154449
			0.6	0.154926
			0.61	0.155183
			0.62	0.155258
			0.63	0.154739
			0.64	0.154199
			0.65	0.152886
			0.66	0.15159
			0.67	0.149571
			0.68	0.147923
			0.69	0.14571
			0.7	0.143561
			0.71	0.141299
			0.72	0.139805
			0.73	0.137909
			0.74	0.136589
			0.75	0.134994
			0.76	0.134082
			0.77	0.133145
			0.78	0.132492
			0.79	0.132164
			0.8	0.132281
			0.81	0.132331
			0.82	0.132538
			0.83	0.133116
			0.84	0.133533
			0.85	0.133975
			0.86	0.134338
			0.87	0.13505
			0.88	0.135498
			0.89	0.135994
			0.9	0.136213
			0.91	0.136602
			0.92	0.136874
			0.93	0.136965
			0.94	0.136992
			0.95	0.137067
			0.96	0.136925
			0.97	0.136489
			0.98	0.136283
			0.99	0.136163

## Sheet: Figure 5a
Figure 5d
		Time	Slope	Statistical test	No-Distractor trials	Distractor Trials
	Occipital	0			0.0581659	0.0563613
	8-12 hz	0.012			0.0590001	0.0571665
		0.02			0.0592254	0.0576268
		0.032			0.0595663	0.0584587
		0.04			0.0599714	0.0590456
		0.052			0.0606368	0.0596258
		0.06			0.0605953	0.0603962
		0.072			0.0606909	0.0612332
		0.08			0.0607623	0.0616323
		0.092			0.0606144	0.0622299
		0.1			0.0607637	0.0628047
		0.112			0.0608958	0.0631189
		0.12			0.0609485	0.0632851
		0.132			0.0611659	0.0638721
		0.14			0.0609535	0.0636496
		0.152			0.0610826	0.0640957
		0.16			0.0616615	0.0640136
		0.168			0.0619094	0.0643257
		0.18			0.0622864	0.064361
		0.188			0.0622582	0.0645041
		0.2			0.06223	0.064597
		0.208			0.0620899	0.0646704
		0.22			0.06236	0.0648788
		0.228			0.0623941	0.0648219
		0.24			0.063176	0.065564
		0.252			0.0641618	0.0665817
		0.26			0.0645359	0.0668932
		0.272			0.0662092	0.0678234
		0.28			0.0666489	0.0686076
		0.292			0.0677015	0.0694772
		0.3			0.0684476	0.0703119
		0.312			0.0701854	0.0716128
		0.32			0.0707395	0.0727794
		0.332			0.0717919	0.0739073
		0.34			0.0727261	0.0746179
		0.352			0.0746403	0.075694
		0.36			0.0756946	0.0766112
		0.372			0.0768469	0.0782626
		0.38			0.0780533	0.0791461
		0.392			0.0795262	0.0806558
		0.4			0.08071	0.0812475
		0.408			0.081606	0.0819099
		0.42			0.0822325	0.0826431
		0.428			0.0828785	0.0833538
		0.44			0.0833692	0.0838464
		0.448			0.0834244	0.083941
		0.46			0.0835126	0.0837575
		0.472			0.0838682	0.0835539
		0.48			0.0840234	0.0831305
		0.492			0.083748	0.082277
		0.5	0.0577245		0.0833624	0.0815796
		0.512	0.0577621		0.0827829	0.0807764
		0.52	0.0577872		0.0823041	0.079987
		0.532	0.0578249		0.0814373	0.0784699
		0.54	0.05785		0.0805783	0.0773046
		0.552	0.0578877		0.0787672	0.0760352
		0.56	0.0579128		0.0772346	0.0747626
		0.572	0.0579504		0.0753057	0.0729341
		0.58	0.0579755		0.0739197	0.0716345
		0.592	0.0580132		0.0712443	0.069548
		0.6	0.0580383		0.069347	0.067526
		0.612	0.0580759		0.0663707	0.0644471
		0.62	0.0581011		0.0646539	0.0624823
		0.632	0.0581387		0.0617605	0.0591994
		0.64	0.0581638		0.059697	0.0568514
		0.652	0.0582015		0.0561419	0.0539161
		0.66	0.0582266		0.0537799	0.0517241
		0.668	0.0582517		0.051477	0.0493984
		0.68	0.0582893		0.0484962	0.0464668
		0.692	0.058327		0.0453498	0.0437486
		0.7	0.0583521		0.0436561	0.0422836
		0.712	0.0583898		0.0410166	0.0398611
		0.72	0.0584149		0.0395986	0.0386586
		0.732	0.0584525		0.0374987	0.0369114
		0.74	0.0584776		0.0365489	0.0355019
		0.752	0.0585153		0.0348953	0.0344696
		0.76	0.0585404		0.0339075	0.0335528
		0.772	0.0585781		0.032853	0.0321965
		0.78	0.0586032		0.0322878	0.0317649
		0.792	0.0586408		0.0315255	0.0310664
		0.8	0.0586659		0.0309764	0.0305475
		0.812	0.0587036		0.0301596	0.0302683
		0.82	0.0587287		0.0300699	0.0300145
		0.832	0.0587663		0.0297438	0.0299588
		0.84	0.0587914		0.0295709	0.0298978
		0.852	0.0588291		0.0294983	0.0298376
		0.86	0.0588542		0.0292952	0.0296912
		0.872	0.0588919		0.0296768	0.0296206
		0.88	0.058917		0.0301214	0.0298142
		0.892	0.0589546		0.0305566	0.0301535
		0.9	0.0589797		0.0309114	0.0300259
		0.912	0.0590174		0.0317298	0.0297304
		0.92	0.0590425		0.032341	0.0299021
		0.928	0.0590676		0.0323873	0.0305157
		0.94	0.0591053		0.0333803	0.031098
		0.952	0.0591429		0.0341246	0.0318529
		0.96	0.059168		0.0353323	0.0324205
		0.972	0.0592057		0.0362897	0.0337206
		0.98	0.0592308		0.03743	0.0345128
		0.992	0.0592684		0.0392648	0.0361464
		1	0.0592936		0.0408438	0.0370728
		1.012	0.0593312		0.0429891	0.0389406
		1.02	0.0593563		0.0445146	0.0402818
		1.032	0.059394		0.0471838	0.0422622
		1.04	0.0594191		0.0492029	0.0437481
		1.048	0.0594442		0.0510706	0.0449233
		1.06	0.0594818		0.0535798	0.0469639
		1.068	0.0595069		0.0554446	0.048536
		1.08	0.0595446		0.0581171	0.0507848
		1.088	0.0595697		0.0597189	0.0530952
		1.1	0.0596074		0.0623536	0.0556501
		1.108	0.0596325		0.0641978	0.0574451
		1.12	0.0596701		0.0670848	0.0596853
		1.132	0.0597078		0.0697543	0.0620308
		1.14	0.0597329		0.0719485	0.0638217
		1.152	0.0597706		0.0747772	0.0663907
		1.16	0.0597957		0.0767852	0.0682742
		1.172	0.0598333		0.0789689	0.0711257
		1.18	0.0598584		0.0800462	0.0731341
		1.192	0.0598961		0.082588	0.0749344
		1.2	0.0599212		0.0837493	0.0765485
		1.212	0.0599588		0.0854152	0.0787616
		1.22	0.0599839		0.0866614	0.0806008
		1.232	0.0600216		0.0884374	0.0826901
		1.24	0.0600467		0.0894005	0.0839983
		1.252	0.0600844		0.0914459	0.0857752
		1.26	0.0601095		0.0925637	0.0867919
		1.272	0.0601471		0.0950173	0.0884762
		1.28	0.0601722		0.0964968	0.0902101
		1.292	0.0602099		0.098222	0.0927012
		1.3	0.060235		0.0997887	0.0942077
		1.312	0.0602727		0.102051	0.0961718
		1.32	0.0602978		0.103629	0.0974064
		1.332	0.0603354		0.105381	0.0995405
		1.34	0.0603605		0.106446	0.100934
		1.352	0.0603982		0.108527	0.102499
		1.36	0.0604233		0.109529	0.103801
		1.372	0.060461		0.110849	0.105429
		1.38	0.0604861		0.111699	0.106463
		1.392	0.0605237		0.111959	0.107162
		1.4	0.0605488		0.112518	0.107622
		1.412	0.0605865		0.113641	0.108335
		1.42	0.0606116		0.113948	0.109024
		1.432	0.0606492		0.113728	0.109115
		1.44	0.0606743		0.113405	0.109407
		1.452	0.060712		0.1126	0.109713
		1.46	0.0607371		0.111525	0.109342
		1.472	0.0607748		0.110409	0.108796
		1.48	0.0607999		0.109372	0.107834
		1.492	0.0608375		0.107565	0.106503
		1.5	0.0608626		0.106177	0.105417
		1.512	0.0609003		0.104552	0.103847
		1.52	0.0609254		0.103527	0.10265
		1.532	0.0609631		0.100982	0.100649
		1.54	0.0609882		0.0992451	0.0986711
		1.552	0.0610258		0.0967106	0.0959682
		1.56	0.0610509		0.0949395	0.0938451
		1.568	0.061076		0.0930047	0.0917811
		1.58	0.0611137		0.0905933	0.0886106
		1.588	0.0611388		0.0880628	0.0862765
		1.6	0.0611765		0.0850335	0.0832635
		1.608	0.0612016		0.082805	0.0807162
		1.62	0.0612392		0.079336	0.0768284
		1.632	0.0612769		0.0754964	0.0729553
		1.64	0.061302		0.0732016	0.0702446
		1.652	0.0613396		0.0698612	0.0662768
		1.66	0.0613647		0.0671131	0.0631395
		1.672	0.0614024		0.0636596	0.0592624
		1.68	0.0614275		0.0611066	0.0561704
		1.692	0.0614652		0.0581614	0.0525085
		1.7	0.0614903		0.0562381	0.0506415
		1.712	0.0615279		0.0531559	0.048314
		1.72	0.061553		0.051341	0.0467175
		1.732	0.0615907		0.0488076	0.0441543
		1.74	0.0616158		0.0471993	0.0426504
		1.752	0.0616535		0.0449905	0.0407278
		1.76	0.0616786		0.0435091	0.0394828
		1.772	0.0617162		0.0413988	0.0382763
		1.78	0.0617413		0.0405573	0.0374345
		1.792	0.061779		0.0394308	0.0362978
		1.8	0.0618041		0.0383621	0.0355124
		1.812	0.0618417		0.0369979	0.0344881
		1.82	0.0618668		0.0359527	0.033944
		1.832	0.0619045		0.0350183	0.0333096
		1.84	0.0619296		0.0344126	0.0327737
		1.852	0.0619673		0.0336817	0.0321199
		1.86	0.0619924		0.0334866	0.0318413
		1.872	0.06203		0.0329945	0.0316762
		1.88	0.0620551		0.0329517	0.0312998
		1.892	0.0620928		0.0327026	0.0309626
		1.9	0.0621179		0.0328503	0.0302977
		1.912	0.0621556		0.0329877	0.0299743
		1.92	0.0621807		0.0332512	0.0298058
		1.932	0.0622183		0.033255	0.0296026
		1.94	0.0622434		0.0333883	0.0295771
		1.952	0.0622811		0.0336381	0.0296599
		1.96	0.0623062		0.033597	0.0297648
		1.972	0.0623438		0.0341345	0.0299033
		1.98	0.062369		0.0343071	0.0301501
		1.992	0.0624066		0.03464	0.0307377
		2	0.0624317		0.0348741	0.0311685
		2.012	0.0624694		0.0351254	0.031301
		2.02	0.0624945		0.0354335	0.0316263
		2.032	0.0625321		0.0360119	0.0324589
		2.04	0.0625572		0.0361738	0.0326377
		2.052	0.0625949		0.0362846	0.0330685
		2.06	0.06262		0.0363841	0.0333302
		2.072	0.0626577		0.0367557	0.0336361
		2.08	0.0626828		0.0369514	0.0340033
		2.092	0.0627204		0.0376899	0.0349897
		2.1	0.0627455		0.0382026	0.0354656
		2.112	0.0627832		0.0391452	0.0366045
		2.12	0.0628083		0.0396732	0.0372591
		2.132	0.062846		0.0403678	0.0382695
		2.14	0.0628711		0.0409522	0.0389597
		2.152	0.0629087		0.0418102	0.0398896
		2.16	0.0629338		0.0420516	0.0404674
		2.172	0.0629715		0.0427152	0.0413748
		2.18	0.0629966		0.0428869	0.0421812
		2.192	0.0630342		0.0439848	0.043046
		2.2	0.0630594		0.0445123	0.0436888
		2.212	0.063097		0.0454152	0.0449486
		2.22	0.0631221		0.0461313	0.045837
		2.232	0.0631598		0.0472222	0.0472172
		2.24	0.0631849		0.0477814	0.048428
		2.252	0.0632225		0.0491589	0.0499552
		2.26	0.0632476		0.0498762	0.0509845
		2.272	0.0632853		0.0512011	0.052521
		2.28	0.0633104		0.0523909	0.0539655
		2.292	0.0633481		0.0545091	0.0557226
		2.3	0.0633732		0.0556137	0.05747
		2.312	0.0634108		0.0574091	0.0593577
		2.32	0.0634359		0.0585825	0.0614476
		2.332	0.0634736		0.060519	0.0641021
		2.34	0.0634987		0.0622305	0.0660653
		2.352	0.0635364		0.0643187	0.0684968
		2.36	0.0635615		0.0660613	0.0705749
		2.372	0.0635991		0.0685297	0.073463
		2.38	0.0636242		0.0700105	0.0750198
		2.392	0.0636619		0.0718283	0.0774585
		2.4	0.063687	0.111714	0.0732001	0.0792615
		2.412	0.0637246	0.111714	0.0748864	0.0819977
		2.42	0.0637497	0.111714	0.0760509	0.0835111
		2.432	0.0637874	0.111714	0.0773866	0.0855021
		2.44	0.0638125	0.111714	0.078302	0.0870488
		2.452	0.0638502	0.111714	0.0795407	0.0887305
		2.46	0.0638753	0.111714	0.080655	0.0896639
		2.472	0.0639129	0.111714	0.0816775	0.0911489
		2.48	0.063938	0.111714	0.0825806	0.0917642
		2.492	0.0639757	0.111714	0.0830764	0.0920126
		2.5	0.0640008	0.111714	0.083204	0.0924207
		2.512	0.0640385	0.111714	0.0832452	0.0928458
		2.52	0.0640636	0.111714	0.0829294	0.0927949
		2.532	0.0641012	0.111714	0.0829704	0.0921747
		2.54	0.0641263	0.111714	0.08231	0.0918411
		2.552	0.064164	0.111714	0.0812354	0.091175
		2.56	0.0641891	0.111714	0.080388	0.0901315
		2.572	0.0642267	0.111714	0.0792957	0.0887606
		2.58	0.0642519	0.111714	0.078235	0.0877199
		2.592	0.0642895	0.111714	0.0764418	0.0857319
		2.6	0.0643146	0.111714	0.0753865	0.0841848
		2.612	0.0643523	0.111714	0.072948	0.0820789
		2.62	0.0643774	0.111714	0.0713245	0.0806504
		2.632	0.064415	0.111714	0.0683988	0.0785463
		2.64	0.0644401	0.111714	0.0668262	0.0764015
		2.652	0.0644778	0.111714	0.0641597	0.0735505
		2.66	0.0645029	0.111714	0.0619892	0.0708567
		2.672	0.0645406	0.111714	0.0591994	0.0677301
		2.68	0.0645657	0.111714	0.0571895	0.0653994
		2.692	0.0646033	0.111714	0.054777	0.0629546
		2.7	0.0646284	0.111714	0.052933	0.0614637
		2.712	0.0646661	0.111714	0.0502237	0.0593137
		2.72	0.0646912	0.111714	0.0486276	0.0577369
		2.732	0.0647289	0.111714	0.0468678	0.0557981
		2.74	0.064754	0.111714	0.0456271	0.0546315
		2.752	0.0647916	0.111714	0.0446136	0.0535377
		2.76	0.0648167	0.111714	0.0435007	0.0527948
		2.772	0.0648544	0.111714	0.0424519	0.0516488
		2.78	0.0648795	0.111714	0.041579	0.0511582
		2.792	0.0649171	0.111714	0.0404143	0.0506128
		2.8	0.0649422	0.111714	0.0397952	0.0504225
		2.812	0.0649799	0.111714	0.0395256	0.050569
		2.82	0.065005	0.111714	0.0389923	0.0510102
		2.832	0.0650427	0.111714	0.038969	0.0513006
		2.84	0.0650678	0.111714	0.0387187	0.0512663
		2.852	0.0651054	0.111714	0.0387991	0.0517877
		2.86	0.0651305	0.111714	0.039059	0.0522455
		2.872	0.0651682	0.111714	0.0395894	0.0526179
		2.88	0.0651933	0.111714	0.0395169	0.0531194
		2.892	0.065231	0.111714	0.0397685	0.0538492
		2.9	0.0652561	0.111714	0.0401421	0.0541645
		2.912	0.0652937	0.111714	0.0404867	0.0553351
		2.92	0.0653188	0.111714	0.0407645	0.0562757
		2.932	0.0653565	0.111714	0.0412524	0.0572516
		2.94	0.0653816	0.111714	0.0418871	0.0578473
		2.952	0.0654193	0.111714	0.0425053	0.0589169
		2.96	0.0654444	0.111714	0.0430828	0.0596407
		2.972	0.065482	0.111714	0.043737	0.0608802
		2.98	0.0655071	0.111714	0.0444693	0.0618002
		2.992	0.0655448	0.111714	0.0454518	0.0632748
		3	0.0655699	0.111714	0.0459816	0.064844
		3.012	0.0656075	0.111714	0.0472485	0.0666553
		3.02	0.0656326	0.111714	0.0479602	0.0674664
		3.032	0.0656703	0.111714	0.0491023	0.0691207
		3.04	0.0656954	0.111714	0.049824	0.0699852
		3.052	0.0657331	0.111714	0.0508898	0.0718339
		3.06	0.0657582	0.111714	0.0515898	0.0734025
		3.072	0.0657958	0.111714	0.0529397	0.0751428
		3.08	0.0658209	0.111714	0.053368	0.0763186
		3.092	0.0658586	0.111714	0.0542826	0.0777126
		3.1	0.0658837	0.111714	0.0549991	0.0788415
		3.112	0.0659214	0.111714	0.0560949	0.0802181
		3.12	0.0659465	0.111714	0.0569517	0.0811609
		3.132	0.0659841	0.111714	0.0581719	0.0819688
		3.14	0.0660092	0.111714	0.0589042	0.0826684
		3.152	0.0660469	0.111714	0.0601542	0.0840253
		3.16	0.066072	0.111714	0.061128	0.0844405
		3.172	0.0661096	0.111714	0.062075	0.0857682
		3.18	0.0661348	0.111714	0.0628511	0.0862281
		3.192	0.0661724	0.111714	0.0640838	0.0865659
		3.2	0.0661975	0.111714	0.0649721	0.0867019
		3.212	0.0662352	0.111714	0.0662094	0.0871327
		3.22	0.0662603	0.111714	0.0670383	0.0874794
		3.232	0.0662979	0.111714	0.0679494	0.0882607
		3.24	0.066323	0.111714	0.068615	0.0885698
		3.252	0.0663607	0.111714	0.070147	0.0891916
		3.26	0.0663858	0.111714	0.0712016	0.0894871
		3.268	0.0664109	0.111714	0.0724536	0.0898598
		3.28	0.0664486	0.111714	0.0741553	0.0899879
		3.292	0.0664862	0.111714	0.0763115	0.0910402
		3.3	0.0665113	0.111714	0.0774476	0.0916467
		3.308	0.0665364	0.111714	0.0789924	0.0926596
		3.32	0.0665741	0.111714	0.0808107	0.0931843
		3.332	0.0666118	0.111714	0.0824669	0.0943142
		3.34	0.0666369	0.111714	0.084064	0.0951903
		3.348	0.066662	0.111714	0.0857696	0.0955044
		3.36	0.0666996	0.111714	0.0879768	0.0969121
		3.372	0.0667373	0.111714	0.0903043	0.0984522
		3.38	0.0667624	0.111714	0.0924579	0.0995409
		3.388	0.0667875		0.0940412	0.100304
		3.4	0.0668251		0.0956976	0.101238
		3.412	0.0668628		0.0978712	0.102806
		3.42	0.0668879		0.0994664	0.104174
		3.428	0.066913		0.100486	0.105241
		3.44	0.0669507		0.101459	0.106852
		3.452	0.0669883		0.102418	0.108191
		3.46	0.0670134		0.102788	0.108705
		3.468	0.0670385		0.103428	0.109245
		3.48	0.0670762		0.104505	0.109876
		3.492	0.0671139		0.105402	0.110918
		3.5	0.067139		0.105698	0.111337
		3.512	0.0671766		0.10572	0.11149
		3.52	0.0672017		0.105576	0.111825
		3.532	0.0672394		0.105131	0.111947
		3.54	0.0672645	0.111714	0.10411	0.11149
		3.552	0.0673021	0.111714	0.102654	0.110299
		3.56	0.0673273	0.111714	0.101399	0.109543
		3.572	0.0673649	0.111714	0.0995024	0.107996
		3.58	0.06739	0.111714	0.0975224	0.106612
		3.592	0.0674277	0.111714	0.0952028	0.104755
		3.6	0.0674528	0.111714	0.0937212	0.10333
		3.612	0.0674904	0.111714	0.0912914	0.101255
		3.62	0.0675155	0.111714	0.0891943	0.0991947
		3.632	0.0675532	0.111714	0.0864642	0.0961363
		3.64	0.0675783	0.111714	0.0843287	0.0935646
		3.652	0.067616	0.111714	0.0811235	0.0901452
		3.66	0.0676411	0.111714	0.0785728	0.0872216
		3.672	0.0676787	0.111714	0.0750168	0.0831906
		3.68	0.0677038	0.111714	0.0723643	0.0802015
		3.692	0.0677415	0.111714	0.0683064	0.0764053
		3.7	0.0677666	0.111714	0.0654459	0.0734582
		3.712	0.0678043	0.111714	0.0621137	0.0695899
		3.72	0.0678294	0.111714	0.0597469	0.0675864
		3.732	0.067867	0.111714	0.0561419	0.0645323
		3.74	0.0678921	0.111714	0.0540162	0.0632801
		3.752	0.0679298	0.111714	0.0513918	0.0606973
		3.76	0.0679549	0.111714	0.0496061	0.0593354
		3.772	0.0679925	0.111714	0.0474506	0.0576775
		3.78	0.0680177	0.111714	0.0464475	0.0566073
		3.792	0.0680553	0.111714	0.0454482	0.055561
		3.8	0.0680804	0.111714	0.0449003	0.0549305
		3.812	0.0681181	0.111714	0.0436898	0.0539904
		3.82	0.0681432	0.111714	0.0426746	0.053422
		3.832	0.0681808	0.111714	0.0417779	0.0528944
		3.84	0.0682059	0.111714	0.0414829	0.0531462
		3.852	0.0682436	0.111714	0.0408276	0.0529561
		3.86	0.0682687	0.111714	0.0407325	0.0529565
		3.872	0.0683064	0.111714	0.0404424	0.0534325
		3.88	0.0683315	0.111714	0.0401632	0.0535025
		3.892	0.0683691	0.111714	0.0398719	0.0538588
		3.9	0.0683942	0.111714	0.0399986	0.0543058
		3.912	0.0684319	0.111714	0.0398395	0.0552373
		3.92	0.068457	0.111714	0.0396717	0.0559489
		3.928	0.0684821	0.111714	0.0398614	0.0564176
		3.94	0.0685198	0.111714	0.040037	0.0574587
		3.948	0.0685449	0.111714	0.0401786	0.0584102
		3.96	0.0685825	0.111714	0.04068	0.0600891
		3.968	0.0686076	0.111714	0.0407131	0.0613168
		3.98	0.0686453	0.111714	0.0415953	0.0626252
		3.988	0.0686704	0.111714	0.0420092	0.0636729
		4	0.068708	0.111714	0.0427129	0.0654096
		4.012	0.0687457	0.111714	0.0436642	0.0672234
		4.02	0.0687708	0.111714	0.0438615	0.0681304
		4.028	0.0687959	0.111714	0.0445363	0.0696366
		4.04	0.0688336	0.111714	0.0453866	0.0715054
		4.052	0.0688712	0.111714	0.0466084	0.0733113
		4.06	0.0688963	0.111714	0.0472317	0.0744988
		4.072	0.068934	0.111714	0.0488201	0.0762189
		4.08	0.0689591	0.111714	0.0500181	0.077699
		4.092	0.0689968	0.111714	0.0515888	0.0799249
		4.1	0.0690219	0.111714	0.0530423	0.0810052
		4.108	0.069047	0.111714	0.0543397	0.0820241
		4.12	0.0690846	0.111714	0.0558096	0.0836693
		4.132	0.0691223	0.111714	0.0572461	0.0854891
		4.14	0.0691474	0.111714	0.0585035	0.0866016
		4.152	0.069185	0.111714	0.0603066	0.0884168
		4.16	0.0692102	0.111714	0.0614129	0.0899861
		4.172	0.0692478	0.111714	0.0629308	0.0911293
		4.18	0.0692729	0.111714	0.0639294	0.0923439
		4.188	0.069298	0.111714	0.0645449	0.0938716
		4.2	0.0693357	0.111714	0.0655499	0.0949088
		4.212	0.0693733	0.111714	0.067291	0.0955985
		4.22	0.0693984	0.111714	0.0684841	0.0958407
		4.232	0.0694361	0.111714	0.070173	0.0966989
		4.24	0.0694612	0.111714	0.0711097	0.0975571
		4.252	0.0694989	0.111714	0.0728528	0.0980715
		4.26	0.069524	0.111714	0.0740091	0.0982242
		4.272	0.0695616	0.111714	0.0756993	0.0987238
		4.28	0.0695867	0.111714	0.0762827	0.0994742
		4.292	0.0696244	0.111714	0.07773	0.100206
		4.3	0.0696495	0.111714	0.0791376	0.100243
		4.312	0.0696872	0.111714	0.0811426	0.101022
		4.32	0.0697123	0.111714	0.0828363	0.101811
		4.332	0.0697499	0.111714	0.0844027	0.103082
		4.34	0.069775	0.111714	0.0857164	0.104251
		4.352	0.0698127	0.111714	0.087984	0.105529
		4.36	0.0698378	0.111714	0.0899694	0.106546
		4.372	0.0698754	0.111714	0.0929002	0.106993
		4.38	0.0699005	0.111714	0.0947636	0.107285
		4.392	0.0699382	0.111714	0.0979547	0.108448
		4.4	0.0699633	0.111714	0.099538	0.109057
		4.412	0.070001		0.102452	0.109958
		4.42	0.0700261		0.104074	0.110956
		4.432	0.0700637		0.106035	0.111336
		4.44	0.0700888		0.107627	0.11148
		4.448	0.0701139		0.108698	0.111048
		4.46	0.0701516		0.109394	0.110803
		4.472	0.0701893		0.110629	0.111099
		4.48	0.0702144		0.111609	0.110869
		4.492	0.070252		0.112224	0.110336
		4.5	0.0702771		0.11261	0.110153
		4.512			0.112978	0.109317
		4.52			0.113359	0.108604
		4.528			0.112924	0.107846
		4.54			0.112	0.106172
		4.552			0.111833	0.104879
		4.56			0.110579	0.103618
		4.572			0.109309	0.101485
		4.58			0.108016	0.0999144
		4.592			0.105333	0.0975408
		4.6			0.103263	0.0956282
		4.608			0.100749	0.0939006
		4.62			0.0972609	0.0909765
		4.632			0.0930689	0.0888066
		4.64			0.0908429	0.0864337
		4.652			0.0873458	0.0838442
		4.66			0.0844639	0.0813668
		4.672			0.0802433	0.0779297
		4.68			0.0774076	0.0755101
		4.688			0.0736396	0.0721941
		4.7			0.0694644	0.0681176
		4.712			0.0653225	0.063943
		4.72			0.0619664	0.0613689
		4.732			0.0577129	0.0579349
		4.74			0.054771	0.0556119
		4.752			0.0512787	0.0524798
		4.76			0.0490449	0.0499676
		4.772			0.0462773	0.0473131
		4.78			0.0446353	0.0458064
		4.792			0.0429365	0.0443822
		4.8			0.0422445	0.0430422
		4.812			0.0407132	0.0411075
		4.82			0.0397444	0.0399188
		4.832			0.039086	0.0383683
		4.84			0.0388044	0.0373994
		4.852			0.0376999	0.036728
		4.86			0.0374059	0.0362392
		4.872			0.0367288	0.0356139
		4.88			0.0363672	0.035055
		4.892			0.0361355	0.0349178
		4.9			0.0358475	0.0348369
		4.912			0.0355818	0.0345022
		4.92			0.0355304	0.0343714
		4.932			0.0355791	0.0343027
		4.94			0.0355919	0.0346049
		4.948			0.0354788	0.0344549
		4.96			0.0352924	0.0346009
		4.972			0.035579	0.0348594
		4.98			0.0357329	0.0350961
		4.992			0.0358816	0.0353982
		5			0.0363643	0.0357187
		5.012			0.0367713	0.0359152
		5.02			0.0370894	0.0360177
		5.028			0.0372352	0.0361893
		5.04			0.0378979	0.0360727
		5.052			0.0385607	0.0360752
		5.06			0.0392195	0.0366063
		5.072			0.0398718	0.0365496
		5.08			0.0404083	0.0367225
		5.092			0.0411951	0.0371922
		5.1		0.111714	0.0418753	0.0373851
		5.108		0.111714	0.0423385	0.0375639
		5.12		0.111714	0.0430131	0.03775
		5.132		0.111714	0.044212	0.0380167
		5.14		0.111714	0.0450988	0.037944
		5.152		0.111714	0.0463567	0.0382837
		5.16		0.111714	0.047297	0.0385909
		5.172		0.111714	0.0486018	0.038947
		5.18		0.111714	0.0493352	0.0393225
		5.188		0.111714	0.0500947	0.0393003
		5.2		0.111714	0.0512619	0.0397933
		5.212		0.111714	0.0527313	0.0400842
		5.22		0.111714	0.0534113	0.04032
		5.232		0.111714	0.0545256	0.0403883
		5.24		0.111714	0.0554914	0.0404401
		5.252		0.111714	0.0564317	0.0410235
		5.26		0.111714	0.0570711	0.0413754
		5.272		0.111714	0.0579444	0.0417973
		5.28		0.111714	0.0583312	0.042333
		5.292		0.111714	0.05951	0.0430866
		5.3		0.111714	0.0602833	0.043718
		5.312		0.111714	0.0612634	0.0446489
		5.32		0.111714	0.0622656	0.0452328
		5.332		0.111714	0.0635245	0.0462369
		5.34		0.111714	0.0647803	0.0470197
		5.352		0.111714	0.0664664	0.0482357
		5.36		0.111714	0.067789	0.0487336
		5.372		0.111714	0.0693745	0.0499499
		5.38		0.111714	0.070358	0.0510309
		5.392		0.111714	0.0715427	0.0522912
		5.4		0.111714	0.0726445	0.0533038
		5.412		0.111714	0.0743504	0.054493
		5.42		0.111714	0.0756579	0.0552337
		5.432		0.111714	0.0770314	0.0566464
		5.44		0.111714	0.0780122	0.0577346
		5.452		0.111714	0.0795435	0.0587591
		5.46		0.111714	0.0806328	0.0598675
		5.472		0.111714	0.0818145	0.060921
		5.48		0.111714	0.0823348	0.0618136
		5.492		0.111714	0.0834328	0.0630161
		5.5		0.111714	0.0841179	0.063978
		5.512		0.111714	0.0850565	0.0646619
		5.52		0.111714	0.085852	0.065491
		5.532		0.111714	0.0871792	0.0662877
		5.54		0.111714	0.0875188	0.0666045
		5.552		0.111714	0.0882074	0.0671506
		5.56		0.111714	0.0889656	0.0674969
		5.572		0.111714	0.0894905	0.0676125
		5.58		0.111714	0.0897939	0.0674438
		5.592		0.111714	0.0900042	0.0679819
		5.6		0.111714	0.0901669	0.0681064
		5.608		0.111714	0.0901516	0.0683941
		5.62		0.111714	0.0897783	0.0682832
		5.632		0.111714	0.0889137	0.0683463
		5.64		0.111714	0.0881351	0.0682794
		5.652		0.111714	0.0877541	0.0676234
		5.66		0.111714	0.0873194	0.0677751
		5.672		0.111714	0.0872296	0.0670824
		5.68		0.111714	0.0866836	0.0662814
		5.688		0.111714	0.0862644	0.065619
		5.7		0.111714	0.0852678	0.0653754
		5.712		0.111714	0.0843913	0.0647891
		5.72		0.111714	0.0836722	0.0640757
		5.732		0.111714	0.0829585	0.0631025
		5.74		0.111714	0.0822389	0.0626189
		5.752		0.111714	0.0815377	0.0618845
		5.76		0.111714	0.0807873	0.0613306
		5.772		0.111714	0.0797046	0.0602021
		5.78		0.111714	0.0793899	0.0595415
		5.792		0.111714	0.0783161	0.0588807
		5.8		0.111714	0.0774189	0.0583201
		5.812		0.111714	0.0765122	0.0577924
		5.82		0.111714	0.0756978	0.0571044
		5.832		0.111714	0.0749117	0.0565683
		5.84		0.111714	0.0740831	0.0560462
		5.852		0.111714	0.0728852	0.0550692
		5.86		0.111714	0.0722472	0.0545203
		5.872		0.111714	0.0710954	0.0535467
		5.88		0.111714	0.0703046	0.0529402
		5.892		0.111714	0.0690112	0.0518445
		5.9		0.111714	0.0677242	0.0510106
		5.912		0.111714	0.0665873	0.0499661
		5.92		0.111714	0.0655021	0.0495205
		5.932		0.111714	0.0635323	0.0483199
		5.94		0.111714	0.0622776	0.047322
		5.952		0.111714	0.0605258	0.0463168
		5.96		0.111714	0.0588966	0.0456469
		5.972		0.111714	0.0567634	0.044367
		5.98		0.111714	0.0554153	0.0436536
		5.992		0.111714	0.0535606	0.0423556
		6			0.0518838	0.0415813
		6.012			0.0501444	0.0407834
		6.02			0.0484032	0.0400357
		6.032			0.0464933	0.038956
		6.04			0.0454002	0.0383026
		6.052			0.0436775	0.0370884
		6.06			0.0423295	0.036047
		6.072			0.0405816	0.0351024
		6.08			0.0392724	0.0343583
		6.092			0.0372615	0.0329548
		6.1			0.0363294	0.0319193
		6.108			0.0353671	0.0309934
		6.12			0.0338987	0.0299031
		6.132			0.0324418	0.029043
		6.14			0.0316241	0.0285043
		6.152			0.0302414	0.027902
		6.16			0.0296656	0.0273143
		6.172			0.0287111	0.0266711
		6.18			0.0277753	0.0263366
		6.188			0.0274031	0.0259979
		6.2			0.0267247	0.0252005
		6.212			0.025901	0.0248153
		6.22			0.0255698	0.0242118
		6.232			0.02501	0.0235844
		6.24			0.024698	0.0233276
		6.252			0.0243504	0.0229646
		6.26			0.0241178	0.0227166
		6.272			0.0235673	0.0224549
		6.28			0.0232412	0.0224934
		6.292			0.0226843	0.0226758
		6.3			0.0225629	0.0228092
		6.312			0.0226154	0.02265
		6.32			0.0225398	0.0227437
		6.332			0.0225751	0.0231578
		6.34			0.0226048	0.0232322
		6.352			0.0231153	0.0235306
		6.36			0.0232838	0.0239588
		6.372			0.0232908	0.0243692
		6.38			0.0234762	0.0245503
		6.392			0.0241071	0.025229
		6.4			0.0244234	0.0256799
		6.412			0.0249904	0.0263564
		6.42			0.0252793	0.026821
		6.432			0.0258907	0.0273411
		6.44			0.026518	0.0279054
		6.452			0.0274582	0.0288294
		6.46			0.0276665	0.0293469
		6.472			0.0286956	0.0302878
		6.48			0.02976	0.0310191
		6.492			0.0303612	0.0317282
		6.5			0.0309879	0.0320689
		Time	Slope	Statistical test	No-Distractor trials	Distractor Trials
	Occipital	0			0.107407	0.103711
	12-18 Hz	0.012			0.108747	0.104883
		0.02			0.109159	0.105524
		0.032			0.110084	0.105837
		0.04			0.111169	0.106792
		0.052			0.111653	0.107822
		0.06			0.112301	0.108894
		0.072			0.112688	0.110671
		0.08			0.113354	0.111034
		0.092			0.114415	0.112934
		0.1			0.114804	0.113429
		0.112			0.114901	0.114798
		0.12			0.115095	0.1152
		0.132			0.114764	0.115651
		0.14			0.114671	0.116449
		0.152			0.115066	0.117238
		0.16			0.115257	0.117714
		0.168			0.114812	0.118126
		0.18			0.114139	0.117784
		0.188			0.114513	0.117943
		0.2			0.115493	0.117771
		0.208			0.11593	0.118431
		0.22			0.117028	0.12001
		0.228			0.118501	0.121401
		0.24			0.121133	0.123649
		0.252			0.123877	0.126737
		0.26			0.126801	0.129047
		0.272			0.129995	0.132425
		0.28			0.132546	0.13499
		0.292			0.135314	0.138053
		0.3			0.137644	0.140936
		0.312			0.141086	0.144163
		0.32			0.143054	0.146634
		0.332			0.146489	0.149712
		0.34			0.148254	0.151949
		0.352			0.15146	0.154449
		0.36			0.152974	0.156157
		0.372			0.154439	0.158579
		0.38			0.155676	0.160921
		0.392			0.157738	0.163454
		0.4			0.159067	0.164484
		0.408			0.160124	0.165332
		0.42			0.161251	0.165983
		0.428			0.16119	0.166158
		0.44			0.160465	0.166146
		0.448			0.160985	0.165326
		0.46			0.160349	0.164618
		0.472			0.159986	0.163091
		0.48			0.159524	0.162145
		0.492			0.158704	0.159476
		0.5	0.106195		0.157888	0.157379
		0.512	0.106213		0.155771	0.154612
		0.52	0.106225		0.153884	0.152612
		0.532	0.106243		0.150753	0.149047
		0.54	0.106255		0.148408	0.146266
		0.552	0.106273		0.143945	0.141152
		0.56	0.106284		0.140421	0.137162
		0.572	0.106302		0.135141	0.13228
		0.58	0.106314		0.12993	0.127846
		0.592	0.106332		0.122258	0.121477
		0.6	0.106344		0.117314	0.116421
		0.612	0.106362		0.109625	0.108906
		0.62	0.106373		0.103567	0.103812
		0.632	0.106391		0.0959607	0.0960074
		0.64	0.106403		0.090741	0.0896337
		0.652	0.106421		0.0827281	0.0821854
		0.66	0.106433		0.0786118	0.0777537
		0.668	0.106445		0.0745226	0.0723978
		0.68	0.106463		0.0692479	0.0669172
		0.692	0.10648		0.0646452	0.0622847
		0.7	0.106492		0.0619068	0.0592937
		0.712	0.10651		0.0588449	0.0559404
		0.72	0.106522		0.0575699	0.0544798
		0.732	0.10654	0.245098	0.0559594	0.051866
		0.74	0.106552	0.245098	0.0552295	0.0506709
		0.752	0.106569	0.245098	0.0543827	0.0497053
		0.76	0.106581	0.245098	0.0537337	0.0487679
		0.772	0.106599	0.245098	0.0537686	0.0479638
		0.78	0.106611	0.245098	0.053798	0.0477144
		0.792	0.106629	0.245098	0.0540013	0.0474296
		0.8	0.106641	0.245098	0.0544443	0.0476105
		0.812	0.106659	0.245098	0.0547918	0.0481409
		0.82	0.10667	0.245098	0.0551451	0.0486816
		0.832	0.106688	0.245098	0.0556716	0.0494167
		0.84	0.1067	0.245098	0.0559664	0.0496541
		0.852	0.106718	0.245098	0.0567163	0.0504425
		0.86	0.10673	0.245098	0.0574277	0.0510283
		0.872	0.106748	0.245098	0.0585369	0.0514929
		0.88	0.106759	0.245098	0.0591313	0.0522697
		0.892	0.106777	0.245098	0.0603314	0.0530679
		0.9	0.106789	0.245098	0.0606412	0.0538348
		0.912	0.106807	0.245098	0.0624169	0.0541959
		0.92	0.106819	0.245098	0.0635535	0.0550595
		0.928	0.106831	0.245098	0.0641799	0.056076
		0.94	0.106849	0.245098	0.0660037	0.0571343
		0.952	0.106866	0.245098	0.067834	0.0589221
		0.96	0.106878	0.245098	0.0704128	0.060661
		0.972	0.106896	0.245098	0.0732711	0.0629285
		0.98	0.106908	0.245098	0.0759945	0.0644795
		0.992	0.106926	0.245098	0.0798039	0.0676303
		1	0.106938	0.245098	0.0832981	0.0702195
		1.012	0.106955	0.245098	0.0887615	0.073719
		1.02	0.106967	0.245098	0.091824	0.0764003
		1.032	0.106985	0.245098	0.0961138	0.0802309
		1.04	0.106997	0.245098	0.0996707	0.0829646
		1.048	0.107009	0.245098	0.102076	0.0858343
		1.06	0.107027	0.245098	0.10598	0.0891314
		1.068	0.107039	0.245098	0.109408	0.0918419
		1.08	0.107056	0.245098	0.113496	0.0955662
		1.088	0.107068	0.245098	0.115496	0.0981859
		1.1	0.107086	0.245098	0.11874	0.101465
		1.108	0.107098	0.245098	0.120966	0.10328
		1.12	0.107116	0.245098	0.124471	0.106003
		1.132	0.107134	0.245098	0.126797	0.109132
		1.14	0.107145	0.245098	0.128974	0.110613
		1.152	0.107163	0.245098	0.130879	0.112947
		1.16	0.107175	0.245098	0.132112	0.114799
		1.172	0.107193	0.245098	0.134026	0.117721
		1.18	0.107205	0.245098	0.135236	0.119423
		1.192	0.107223	0.245098	0.136696	0.121971
		1.2	0.107235	0.245098	0.138026	0.124983
		1.212	0.107252	0.245098	0.140369	0.127878
		1.22	0.107264	0.245098	0.141159	0.130869
		1.232	0.107282	0.245098	0.143989	0.133496
		1.24	0.107294	0.245098	0.146149	0.136711
		1.252	0.107312	0.245098	0.149517	0.140279
		1.26	0.107324	0.245098	0.152543	0.143994
		1.272	0.107341	0.245098	0.156728	0.149221
		1.28	0.107353		0.159798	0.153832
		1.292	0.107371		0.164813	0.160179
		1.3	0.107383		0.168687	0.164518
		1.312	0.107401		0.174538	0.170255
		1.32	0.107413		0.178646	0.173757
		1.332	0.10743		0.183835	0.179292
		1.34	0.107442		0.187914	0.182968
		1.352	0.10746		0.191921	0.188731
		1.36	0.107472		0.194797	0.192388
		1.372	0.10749		0.197444	0.196943
		1.38	0.107502		0.198748	0.198705
		1.392	0.10752		0.200535	0.202148
		1.4	0.107531		0.202102	0.203835
		1.412	0.107549		0.203428	0.206181
		1.42	0.107561		0.203969	0.206729
		1.432	0.107579		0.204052	0.206652
		1.44	0.107591		0.203327	0.206983
		1.452	0.107609		0.201547	0.207373
		1.46	0.10762		0.199651	0.206241
		1.472	0.107638		0.196191	0.205658
		1.48	0.10765		0.194139	0.20433
		1.492	0.107668		0.189905	0.202343
		1.5	0.10768		0.187142	0.199989
		1.512	0.107698		0.1837	0.196895
		1.52	0.10771		0.180467	0.194401
		1.532	0.107727		0.176203	0.188998
		1.54	0.107739		0.171507	0.185348
		1.552	0.107757		0.16525	0.179393
		1.56	0.107769		0.161122	0.17477
		1.568	0.107781		0.155853	0.1693
		1.58	0.107799		0.148449	0.162012
		1.588	0.107811		0.143588	0.156773
		1.6	0.107828		0.13661	0.148676
		1.608	0.10784		0.131064	0.142007
		1.62	0.107858		0.122785	0.132867
		1.632	0.107876		0.114652	0.123245
		1.64	0.107888		0.108563	0.11577
		1.652	0.107906		0.100848	0.105529
		1.66	0.107917		0.0942921	0.0982379
		1.672	0.107935		0.0869502	0.0885264
		1.68	0.107947		0.0821687	0.082614
		1.692	0.107965		0.07711	0.0763038
		1.7	0.107977		0.0735076	0.0725302
		1.712	0.107995		0.0693547	0.0687051
		1.72	0.108006		0.0667469	0.0659304
		1.732	0.108024		0.0642268	0.0640081
		1.74	0.108036		0.0626845	0.0621303
		1.752	0.108054		0.0608376	0.0606045
		1.76	0.108066		0.0599531	0.0596716
		1.772	0.108084		0.0585363	0.0585425
		1.78	0.108096		0.0583835	0.0585062
		1.792	0.108113		0.0582669	0.0589815
		1.8	0.108125		0.0583716	0.058824
		1.812	0.108143		0.0591557	0.0588664
		1.82	0.108155		0.0594843	0.0584059
		1.832	0.108173		0.0595439	0.0586625
		1.84	0.108185		0.0596948	0.0584636
		1.852	0.108202		0.0597062	0.0585784
		1.86	0.108214		0.0601722	0.0588517
		1.872	0.108232		0.0603692	0.0598739
		1.88	0.108244		0.0606895	0.0598292
		1.892	0.108262		0.0613636	0.0598257
		1.9	0.108274		0.0620186	0.06021
		1.912	0.108292		0.0631469	0.0613564
		1.92	0.108303		0.0640905	0.0622255
		1.932	0.108321		0.0653156	0.0628492
		1.94	0.108333		0.065877	0.0636563
		1.952	0.108351		0.0674368	0.0648481
		1.96	0.108363		0.0684964	0.0657418
		1.972	0.108381		0.0700206	0.0675434
		1.98	0.108392		0.0712318	0.0684777
		1.992	0.10841		0.0729364	0.0706484
		2	0.108422		0.0740773	0.0719911
		2.012	0.10844		0.0752865	0.073843
		2.02	0.108452		0.0763619	0.0751635
		2.032	0.10847		0.078186	0.076606
		2.04	0.108482		0.0794972	0.0779909
		2.052	0.108499		0.0804347	0.0799528
		2.06	0.108511		0.0816154	0.0809656
		2.072	0.108529		0.0832493	0.082393
		2.08	0.108541		0.0843691	0.0826772
		2.092	0.108559		0.0856217	0.0838344
		2.1	0.108571		0.0863678	0.0841466
		2.112	0.108588		0.0873764	0.084883
		2.12	0.1086		0.0876494	0.0852686
		2.132	0.108618		0.0878443	0.0858602
		2.14	0.10863		0.0876088	0.086096
		2.152	0.108648		0.0876352	0.0861419
		2.16	0.10866		0.0878182	0.0860439
		2.172	0.108677		0.087697	0.0859684
		2.18	0.108689		0.0868069	0.0855703
		2.192	0.108707		0.0872461	0.0860642
		2.2	0.108719		0.0874104	0.0859798
		2.212	0.108737		0.0881952	0.0871577
		2.22	0.108749		0.0892733	0.0880002
		2.232	0.108767		0.0905173	0.0898299
		2.24	0.108778		0.0919495	0.0918381
		2.252	0.108796		0.0945281	0.0947175
		2.26	0.108808		0.0972253	0.097248
		2.272	0.108826		0.101179	0.101251
		2.28	0.108838		0.103972	0.104355
		2.292	0.108856		0.107901	0.10908
		2.3	0.108868		0.111109	0.113066
		2.312	0.108885		0.115983	0.11808
		2.32	0.108897		0.119784	0.122564
		2.332	0.108915		0.124764	0.128655
		2.34	0.108927		0.129148	0.13297
		2.352	0.108945		0.135013	0.138563
		2.36	0.108957		0.138915	0.142749
		2.372	0.108974		0.143966	0.147607
		2.38	0.108986		0.147803	0.151183
		2.392	0.109004		0.151514	0.15634
		2.4	0.109016		0.153891	0.159983
		2.412	0.109034		0.15655	0.163588
		2.42	0.109046		0.159145	0.16613
		2.432	0.109063	0.245098	0.160588	0.169158
		2.44	0.109075	0.245098	0.161829	0.171164
		2.452	0.109093	0.245098	0.162484	0.172298
		2.46	0.109105	0.245098	0.16273	0.172986
		2.472	0.109123	0.245098	0.162916	0.173592
		2.48	0.109135	0.245098	0.163215	0.174157
		2.492	0.109153	0.245098	0.162082	0.174035
		2.5	0.109164	0.245098	0.161568	0.1736
		2.512	0.109182	0.245098	0.160896	0.172705
		2.52	0.109194	0.245098	0.160507	0.172079
		2.532	0.109212	0.245098	0.158832	0.170243
		2.54	0.109224	0.245098	0.157207	0.169151
		2.552	0.109242	0.245098	0.154364	0.16637
		2.56	0.109253	0.245098	0.152494	0.163456
		2.572	0.109271	0.245098	0.14915	0.159244
		2.58	0.109283	0.245098	0.145428	0.156148
		2.592	0.109301	0.245098	0.139763	0.15135
		2.6	0.109313	0.245098	0.135653	0.147345
		2.612	0.109331	0.245098	0.129096	0.141409
		2.62	0.109343	0.245098	0.12419	0.136815
		2.632	0.10936	0.245098	0.117315	0.130383
		2.64	0.109372	0.245098	0.112113	0.124521
		2.652	0.10939	0.245098	0.103938	0.115533
		2.66	0.109402	0.245098	0.0984562	0.108744
		2.672	0.10942	0.245098	0.0906041	0.100239
		2.68	0.109432	0.245098	0.0851217	0.0945636
		2.692	0.109449	0.245098	0.0786947	0.0876243
		2.7	0.109461	0.245098	0.0744186	0.08345
		2.712	0.109479	0.245098	0.0686943	0.0790951
		2.72	0.109491	0.245098	0.0661731	0.0761997
		2.732	0.109509	0.245098	0.0635726	0.0730443
		2.74	0.109521	0.245098	0.061914	0.0718197
		2.752	0.109539	0.245098	0.0604893	0.0702255
		2.76	0.10955	0.245098	0.0600011	0.0695839
		2.772	0.109568	0.245098	0.059989	0.0689148
		2.78	0.10958	0.245098	0.059687	0.0692889
		2.792	0.109598	0.245098	0.0598573	0.0697569
		2.8	0.10961	0.245098	0.0597917	0.0706199
		2.812	0.109628	0.245098	0.0607227	0.0719331
		2.82	0.109639	0.245098	0.0610163	0.0734773
		2.832	0.109657	0.245098	0.0618244	0.0745323
		2.84	0.109669	0.245098	0.0622529	0.0759688
		2.852	0.109687	0.245098	0.062879	0.0774698
		2.86	0.109699	0.245098	0.0631503	0.0786312
		2.872	0.109717	0.245098	0.0642599	0.0798928
		2.88	0.109729	0.245098	0.0648483	0.0813735
		2.892	0.109746	0.245098	0.0656104	0.0836194
		2.9	0.109758	0.245098	0.0660628	0.0851775
		2.912	0.109776	0.245098	0.0663504	0.0872497
		2.92	0.109788	0.245098	0.0668281	0.0890688
		2.932	0.109806	0.245098	0.0675983	0.0917858
		2.94	0.109818	0.245098	0.0681394	0.0941034
		2.952	0.109835	0.245098	0.0692213	0.0973687
		2.96	0.109847	0.245098	0.0702883	0.0990748
		2.972	0.109865	0.245098	0.0722748	0.101585
		2.98	0.109877	0.245098	0.0741268	0.103625
		2.992	0.109895	0.245098	0.0759705	0.106872
		3	0.109907	0.245098	0.0777628	0.109515
		3.012	0.109924	0.245098	0.0798312	0.113959
		3.02	0.109936	0.245098	0.0816712	0.117137
		3.032	0.109954	0.245098	0.0836312	0.12107
		3.04	0.109966	0.245098	0.0853278	0.123545
		3.052	0.109984	0.245098	0.0870181	0.12713
		3.06	0.109996	0.245098	0.0886289	0.129699
		3.072	0.110014	0.245098	0.0904566	0.133714
		3.08	0.110025	0.245098	0.0923334	0.13684
		3.092	0.110043	0.245098	0.094411	0.139623
		3.1	0.110055	0.245098	0.0961954	0.141665
		3.112	0.110073	0.245098	0.0980515	0.14344
		3.12	0.110085	0.245098	0.0994187	0.144175
		3.132	0.110103	0.245098	0.101074	0.144147
		3.14	0.110115	0.245098	0.101936	0.144709
		3.152	0.110132	0.245098	0.102743	0.144006
		3.16	0.110144	0.245098	0.103224	0.143787
		3.172	0.110162	0.245098	0.103893	0.142757
		3.18	0.110174	0.245098	0.104182	0.141827
		3.192	0.110192	0.245098	0.104945	0.139471
		3.2	0.110204	0.245098	0.105595	0.138343
		3.212	0.110221	0.245098	0.105865	0.136678
		3.22	0.110233	0.245098	0.10648	0.135898
		3.232	0.110251	0.245098	0.107282	0.134677
		3.24	0.110263	0.245098	0.108682	0.134234
		3.252	0.110281	0.245098	0.110097	0.1335
		3.26	0.110293	0.245098	0.111426	0.13435
		3.268	0.110305	0.245098	0.113598	0.135072
		3.28	0.110322	0.245098	0.115931	0.135807
		3.292	0.11034	0.245098	0.119718	0.137836
		3.3	0.110352	0.245098	0.122484	0.139607
		3.308	0.110364	0.245098	0.12583	0.141477
		3.32	0.110382	0.245098	0.130155	0.143236
		3.332	0.1104	0.245098	0.135316	0.145762
		3.34	0.110411	0.245098	0.138766	0.148571
		3.348	0.110423	0.245098	0.142594	0.151286
		3.36	0.110441		0.147817	0.15428
		3.372	0.110459		0.153934	0.157058
		3.38	0.110471		0.157769	0.159705
		3.388	0.110483		0.161234	0.161462
		3.4	0.110501		0.16581	0.163553
		3.412	0.110518		0.169923	0.165475
		3.42	0.11053		0.171555	0.166277
		3.428	0.110542		0.173319	0.16697
		3.44	0.11056		0.175442	0.16834
		3.452	0.110578		0.17748	0.169987
		3.46	0.11059		0.178766	0.171226
		3.468	0.110601		0.180132	0.171799
		3.48	0.110619		0.181278	0.172295
		3.492	0.110637		0.181812	0.173148
		3.5	0.110649		0.182106	0.173632
		3.512	0.110667		0.181398	0.173653
		3.52	0.110679		0.180998	0.17332
		3.532	0.110696		0.17929	0.172906
		3.54	0.110708		0.177142	0.171604
		3.552	0.110726		0.174217	0.170044
		3.56	0.110738		0.171369	0.168658
		3.572	0.110756		0.167441	0.16554
		3.58	0.110768		0.164064	0.163204
		3.592	0.110786		0.159087	0.159516
		3.6	0.110797		0.155433	0.156558
		3.612	0.110815		0.14883	0.151889
		3.62	0.110827		0.144061	0.148142
		3.632	0.110845		0.137601	0.142869
		3.64	0.110857		0.132309	0.137954
		3.652	0.110875		0.12528	0.130524
		3.66	0.110886		0.119423	0.124653
		3.672	0.110904		0.110781	0.115082
		3.68	0.110916		0.10417	0.109353
		3.692	0.110934		0.0950673	0.100421
		3.7	0.110946		0.08888	0.0944861
		3.712	0.110964		0.0815794	0.0873641
		3.72	0.110976	0.245098	0.0766022	0.0825264
		3.732	0.110993	0.245098	0.0714927	0.0774524
		3.74	0.111005	0.245098	0.0679918	0.0746156
		3.752	0.111023	0.245098	0.0655002	0.0714168
		3.76	0.111035	0.245098	0.0634364	0.0700372
		3.772	0.111053	0.245098	0.0613632	0.068206
		3.78	0.111065	0.245098	0.0604346	0.0674819
		3.792	0.111082	0.245098	0.059989	0.0675909
		3.8	0.111094	0.245098	0.0594578	0.066867
		3.812	0.111112	0.245098	0.0590373	0.0676409
		3.82	0.111124	0.245098	0.0590787	0.0674088
		3.832	0.111142	0.245098	0.0595271	0.0687574
		3.84	0.111154	0.245098	0.0593523	0.0697926
		3.852	0.111172	0.245098	0.0601337	0.0714273
		3.86	0.111183	0.245098	0.060575	0.072834
		3.872	0.111201	0.245098	0.0616053	0.0748907
		3.88	0.111213	0.245098	0.0617202	0.0757332
		3.892	0.111231	0.245098	0.0613788	0.0770947
		3.9	0.111243	0.245098	0.0620754	0.0782812
		3.912	0.111261	0.245098	0.0623927	0.0805196
		3.92	0.111272	0.245098	0.0623752	0.0817153
		3.928	0.111284	0.245098	0.0622578	0.0832525
		3.94	0.111302	0.245098	0.0625847	0.0853269
		3.948	0.111314	0.245098	0.0631975	0.0873095
		3.96	0.111332	0.245098	0.0634937	0.0896559
		3.968	0.111344	0.245098	0.0638788	0.0915201
		3.98	0.111362	0.245098	0.0651553	0.0943695
		3.988	0.111373	0.245098	0.066145	0.096889
		4	0.111391	0.245098	0.0675224	0.0996932
		4.012	0.111409	0.245098	0.0697627	0.103013
		4.02	0.111421	0.245098	0.0714495	0.105785
		4.028	0.111433	0.245098	0.0727049	0.107968
		4.04	0.111451	0.245098	0.0751003	0.11178
		4.052	0.111468	0.245098	0.0772945	0.115864
		4.06	0.11148	0.245098	0.0790766	0.118706
		4.072	0.111498	0.245098	0.0820906	0.122729
		4.08	0.11151	0.245098	0.0849304	0.124991
		4.092	0.111528	0.245098	0.0880835	0.12896
		4.1	0.11154	0.245098	0.0901708	0.13108
		4.108	0.111552	0.245098	0.092345	0.132541
		4.12	0.111569	0.245098	0.0948013	0.134336
		4.132	0.111587	0.245098	0.0967745	0.136275
		4.14	0.111599	0.245098	0.0981853	0.137987
		4.152	0.111617	0.245098	0.100056	0.139044
		4.16	0.111629	0.245098	0.101581	0.139305
		4.172	0.111647	0.245098	0.103103	0.139554
		4.18	0.111658	0.245098	0.103867	0.139286
		4.188	0.11167	0.245098	0.103951	0.139292
		4.2	0.111688	0.245098	0.104167	0.13818
		4.212	0.111706	0.245098	0.104478	0.138245
		4.22	0.111718	0.245098	0.104847	0.137021
		4.232	0.111736	0.245098	0.105415	0.136174
		4.24	0.111748	0.245098	0.106074	0.13637
		4.252	0.111765	0.245098	0.107417	0.1351
		4.26	0.111777	0.245098	0.108585	0.135355
		4.272	0.111795	0.245098	0.11046	0.136201
		4.28	0.111807	0.245098	0.111853	0.136906
		4.292	0.111825	0.245098	0.114404	0.138353
		4.3	0.111837	0.245098	0.117015	0.139838
		4.312	0.111854	0.245098	0.12033	0.143239
		4.32	0.111866	0.245098	0.123419	0.145797
		4.332	0.111884	0.245098	0.128492	0.149221
		4.34	0.111896	0.245098	0.13276	0.151664
		4.352	0.111914	0.245098	0.137437	0.154688
		4.36	0.111926	0.245098	0.142008	0.156607
		4.372	0.111943	0.245098	0.147409	0.159471
		4.38	0.111955	0.245098	0.151769	0.161823
		4.392	0.111973		0.157386	0.164087
		4.4	0.111985		0.160756	0.166379
		4.412	0.112003		0.166165	0.168908
		4.42	0.112015		0.169669	0.17092
		4.432	0.112033		0.174228	0.171926
		4.44	0.112044		0.176502	0.172056
		4.448	0.112056		0.178228	0.172187
		4.46	0.112074		0.179895	0.172514
		4.472	0.112092		0.181444	0.172557
		4.48	0.112104		0.183131	0.172178
		4.492	0.112122		0.184385	0.17163
		4.5	0.112133		0.184823	0.170821
		4.512			0.185027	0.170069
		4.52			0.185271	0.168933
		4.528			0.184869	0.167939
		4.54			0.182977	0.165463
		4.552			0.180851	0.162331
		4.56			0.17894	0.160455
		4.572			0.175429	0.157214
		4.58			0.172547	0.155021
		4.592			0.168019	0.150005
		4.6			0.164011	0.146264
		4.608			0.159314	0.14224
		4.62			0.152721	0.136768
		4.632			0.146015	0.131247
		4.64			0.140631	0.126832
		4.652			0.132772	0.121121
		4.66			0.127358	0.116539
		4.672			0.118154	0.110251
		4.68			0.11179	0.105591
		4.688			0.104731	0.0994462
		4.7			0.0945495	0.0913136
		4.712			0.0852644	0.0836741
		4.72			0.0793542	0.0783799
		4.732			0.0717407	0.0720571
		4.74			0.0677588	0.0684084
		4.752			0.0632252	0.0644626
		4.76			0.0602875	0.0619606
		4.772			0.0570415	0.058768
		4.78			0.0550774	0.057599
		4.792			0.0536652	0.0557437
		4.8			0.0529919	0.0544443
		4.812			0.0519914	0.0533215
		4.82			0.0517083	0.0527789
		4.832			0.0520125	0.0527514
		4.84			0.0518265	0.0525906
		4.852			0.0518449	0.0528743
		4.86			0.0525975	0.0530757
		4.872			0.0530447	0.0529591
		4.88			0.0537309	0.0530647
		4.892			0.0542316	0.0531648
		4.9			0.054704	0.0534332
		4.912			0.0549303	0.0537781
		4.92			0.0552721	0.0543244
		4.932			0.0554579	0.0546937
		4.94			0.0559548	0.0551088
		4.948			0.0560178	0.0554636
		4.96			0.0560528	0.0560877
		4.972			0.0566508	0.0571267
		4.98			0.057184	0.0579679
		4.992			0.0580149	0.0584082
		5			0.0586027	0.0590035
		5.012			0.0594052	0.0596358
		5.02			0.0605145	0.0605285
		5.028			0.0612814	0.0615842
		5.04			0.0626756	0.0626805
		5.052			0.0645522	0.0639759
		5.06			0.0651348	0.0649817
		5.072			0.0673196	0.0665703
		5.08			0.0687765	0.0677923
		5.092			0.0712631	0.0694216
		5.1			0.0731153	0.0702412
		5.108			0.074514	0.0710706
		5.12		0.245098	0.0763952	0.0714121
		5.132		0.245098	0.0783786	0.0723342
		5.14		0.245098	0.0799956	0.0729351
		5.152		0.245098	0.0819851	0.0733338
		5.16		0.245098	0.0828705	0.0733173
		5.172		0.245098	0.0846502	0.0734464
		5.18		0.245098	0.0852035	0.0731567
		5.188		0.245098	0.0852768	0.0729049
		5.2		0.245098	0.0854578	0.0722806
		5.212		0.245098	0.0855012	0.0710395
		5.22		0.245098	0.0858494	0.0704928
		5.232		0.245098	0.0868919	0.0702968
		5.24		0.245098	0.0875892	0.0699676
		5.252		0.245098	0.0883459	0.069533
		5.26		0.245098	0.0887893	0.069691
		5.272		0.245098	0.0901185	0.0691606
		5.28		0.245098	0.0913805	0.0700344
		5.292		0.245098	0.0935807	0.0707705
		5.3		0.245098	0.0947826	0.0721394
		5.312		0.245098	0.0981045	0.0737489
		5.32		0.245098	0.100472	0.0752514
		5.332		0.245098	0.104719	0.0780991
		5.34		0.245098	0.107991	0.0801543
		5.352		0.245098	0.113474	0.0835175
		5.36		0.245098	0.116613	0.0852069
		5.372		0.245098	0.121141	0.089083
		5.38		0.245098	0.124061	0.0915386
		5.392		0.245098	0.128405	0.0945759
		5.4		0.245098	0.131348	0.097514
		5.412		0.245098	0.135438	0.101171
		5.42		0.245098	0.138173	0.103686
		5.432		0.245098	0.142803	0.106951
		5.44		0.245098	0.14527	0.108358
		5.452		0.245098	0.148124	0.110998
		5.46		0.245098	0.150413	0.11296
		5.472		0.245098	0.152936	0.115411
		5.48		0.245098	0.154101	0.116298
		5.492		0.245098	0.15541	0.118671
		5.5		0.245098	0.156674	0.120033
		5.512		0.245098	0.157878	0.12171
		5.52		0.245098	0.158193	0.122409
		5.532		0.245098	0.158477	0.123814
		5.54		0.245098	0.158987	0.124085
		5.552		0.245098	0.158356	0.124634
		5.56		0.245098	0.157769	0.124732
		5.572		0.245098	0.157204	0.124434
		5.58		0.245098	0.156602	0.124083
		5.592		0.245098	0.156059	0.124195
		5.6		0.245098	0.154592	0.122986
		5.608		0.245098	0.153771	0.122448
		5.62		0.245098	0.151586	0.120458
		5.632		0.245098	0.150085	0.118688
		5.64		0.245098	0.148162	0.117281
		5.652		0.245098	0.145776	0.115787
		5.66		0.245098	0.144394	0.114567
		5.672		0.245098	0.141918	0.112741
		5.68		0.245098	0.140383	0.11159
		5.688		0.245098	0.138483	0.109967
		5.7		0.245098	0.136162	0.108113
		5.712		0.245098	0.133789	0.106174
		5.72		0.245098	0.132257	0.104801
		5.732		0.245098	0.129082	0.103069
		5.74		0.245098	0.127092	0.102122
		5.752		0.245098	0.125275	0.100536
		5.76		0.245098	0.124174	0.0988559
		5.772		0.245098	0.12218	0.0973734
		5.78		0.245098	0.120184	0.0958013
		5.792		0.245098	0.117736	0.0934834
		5.8		0.245098	0.116228	0.0921838
		5.812		0.245098	0.114301	0.0904588
		5.82		0.245098	0.11327	0.0895576
		5.832		0.245098	0.111651	0.0883562
		5.84		0.245098	0.110545	0.0873337
		5.852		0.245098	0.108546	0.0860108
		5.86		0.245098	0.106815	0.0850865
		5.872		0.245098	0.105051	0.0827192
		5.88		0.245098	0.103461	0.0816115
		5.892		0.245098	0.101438	0.0799383
		5.9		0.245098	0.0993468	0.078887
		5.912		0.245098	0.0968538	0.076724
		5.92		0.245098	0.0947523	0.0744765
		5.932		0.245098	0.0917419	0.0727073
		5.94		0.245098	0.0892712	0.0713467
		5.952		0.245098	0.085866	0.0692504
		5.96		0.245098	0.0832387	0.0671273
		5.972		0.245098	0.0796214	0.0639201
		5.98		0.245098	0.0769	0.0619315
		5.992		0.245098	0.0729259	0.05937
		6			0.0702761	0.0576774
		6.012			0.0666865	0.0547425
		6.02			0.0638009	0.0526453
		6.032			0.0605452	0.0502586
		6.04			0.058162	0.0489197
		6.052			0.0553489	0.0465652
		6.06			0.0531485	0.0451319
		6.072			0.0505279	0.0432144
		6.08			0.0491337	0.0417047
		6.092			0.0469018	0.0397029
		6.1			0.0453534	0.0388492
		6.108			0.0438209	0.0378656
		6.12			0.0419929	0.0363994
		6.132			0.0400118	0.0358678
		6.14			0.039265	0.0351616
		6.152			0.0377788	0.0342808
		6.16			0.0367089	0.0338712
		6.172			0.0360868	0.0332221
		6.18			0.0354081	0.0329678
		6.188			0.0350092	0.0323856
		6.2			0.0339354	0.0318462
		6.212			0.0335006	0.0312162
		6.22			0.0329438	0.0309648
		6.232			0.0326066	0.0310233
		6.24			0.0327094	0.0312532
		6.252			0.0325381	0.0308179
		6.26			0.0326672	0.030765
		6.272			0.0325056	0.0308431
		6.28			0.0321938	0.031296
		6.292			0.0324039	0.0318537
		6.3			0.0327416	0.0326897
		6.312			0.033247	0.033854
		6.32			0.0337587	0.0349874
		6.332			0.0342822	0.036438
		6.34			0.0347349	0.0378508
		6.352			0.0358749	0.0392818
		6.36			0.0364952	0.0407807
		6.372			0.0373268	0.0424596
		6.38			0.0383115	0.0436056
		6.392			0.0393749	0.0449982
		6.4			0.0405012	0.0462692
		6.412			0.04228	0.0478061
		6.42			0.0439586	0.0495801
		6.432			0.0462941	0.051488
		6.44			0.0475398	0.0531909
		6.452			0.0494827	0.0548699
		6.46			0.0506809	0.0561158
		6.472			0.0529855	0.0585787
		6.48			0.0546274	0.0602961
		6.492			0.0569603	0.0628223
		6.5			0.0584856	0.0641966
		Time	Slope	Statistical test	No-Distractor trials	Distractor Trials
	Occipital	0			0.146326	0.144881
	18-26 Hz	0.012			0.148534	0.148042
		0.02			0.149824	0.150715
		0.032			0.152408	0.15417
		0.04			0.155096	0.156492
		0.052			0.160134	0.159649
		0.06			0.162642	0.163136
		0.072			0.167334	0.169309
		0.08			0.170566	0.172981
		0.092			0.176193	0.176909
		0.1			0.178589	0.179618
		0.112			0.18021	0.181236
		0.12			0.181224	0.182273
		0.132			0.181267	0.182659
		0.14			0.181837	0.183151
		0.152			0.179833	0.18236
		0.16			0.177563	0.181303
		0.168			0.174584	0.179315
		0.18			0.170878	0.175771
		0.188			0.168644	0.172582
		0.2			0.165509	0.169492
		0.208			0.164187	0.167232
		0.22			0.162643	0.164716
		0.228			0.162087	0.164251
		0.24			0.16099	0.162836
		0.252			0.162586	0.163857
		0.26			0.163922	0.163875
		0.272			0.165195	0.164978
		0.28			0.166205	0.16664
		0.292			0.167449	0.168239
		0.3			0.16962	0.169559
		0.312			0.171569	0.171906
		0.32			0.172871	0.173072
		0.332			0.174209	0.174052
		0.34			0.175566	0.174827
		0.352			0.177117	0.1759
		0.36			0.177665	0.176419
		0.372			0.178643	0.176684
		0.38			0.179492	0.176148
		0.392			0.179545	0.176359
		0.4			0.180574	0.176441
		0.408			0.180513	0.176363
		0.42			0.180398	0.176396
		0.428			0.180166	0.175755
		0.44			0.178497	0.175243
		0.448			0.177587	0.174291
		0.46			0.176977	0.172675
		0.472			0.176295	0.172196
		0.48			0.175899	0.171339
		0.492			0.175551	0.170119
		0.5	0.164269		0.174571	0.170118
		0.512	0.164231		0.173839	0.169547
		0.52	0.164205		0.174047	0.168773
		0.532	0.164167		0.171803	0.166615
		0.54	0.164141		0.17104	0.164955
		0.552	0.164103		0.168995	0.162005
		0.56	0.164078		0.166781	0.159837
		0.572	0.164039		0.163774	0.156226
		0.58	0.164014		0.16032	0.153135
		0.592	0.163976		0.15541	0.149299
		0.6	0.16395		0.151789	0.145764
		0.612	0.163912		0.145028	0.139442
		0.62	0.163886	0.223383	0.140902	0.134857
		0.632	0.163848	0.223383	0.134253	0.127065
		0.64	0.163822	0.223383	0.129797	0.121778
		0.652	0.163784	0.223383	0.123694	0.116003
		0.66	0.163759	0.223383	0.12046	0.111222
		0.668	0.163733	0.223383	0.117363	0.106949
		0.68	0.163695	0.223383	0.113636	0.102778
		0.692	0.163657	0.223383	0.112056	0.0997659
		0.7	0.163631	0.223383	0.111523	0.0983191
		0.712	0.163593	0.223383	0.110729	0.0961989
		0.72	0.163567	0.223383	0.110903	0.0954232
		0.732	0.163529	0.223383	0.111748	0.0942729
		0.74	0.163504	0.223383	0.112572	0.0938489
		0.752	0.163465	0.223383	0.113688	0.0939187
		0.76	0.16344	0.223383	0.114019	0.0947914
		0.772	0.163401	0.223383	0.115526	0.0958214
		0.78	0.163376	0.223383	0.116551	0.0969744
		0.792	0.163338	0.223383	0.118299	0.098053
		0.8	0.163312	0.223383	0.120552	0.0986196
		0.812	0.163274	0.223383	0.123664	0.0999866
		0.82	0.163248	0.223383	0.126099	0.101534
		0.832	0.16321	0.223383	0.129053	0.103088
		0.84	0.163185	0.223383	0.131214	0.104099
		0.852	0.163146	0.223383	0.133592	0.105941
		0.86	0.163121	0.223383	0.134978	0.107694
		0.872	0.163082	0.223383	0.137613	0.10868
		0.88	0.163057	0.223383	0.139672	0.110109
		0.892	0.163019	0.223383	0.141222	0.112216
		0.9	0.162993	0.223383	0.142763	0.11372
		0.912	0.162955	0.223383	0.144764	0.114645
		0.92	0.162929	0.223383	0.146598	0.116463
		0.928	0.162904	0.223383	0.1476	0.117203
		0.94	0.162866	0.223383	0.149671	0.119467
		0.952	0.162827	0.223383	0.152756	0.122462
		0.96	0.162802	0.223383	0.154238	0.124056
		0.972	0.162763	0.223383	0.15855	0.127319
		0.98	0.162738	0.223383	0.161511	0.130349
		0.992	0.1627	0.223383	0.165489	0.133993
		1	0.162674	0.223383	0.168272	0.136073
		1.012	0.162636	0.223383	0.17275	0.14077
		1.02	0.16261	0.223383	0.176053	0.143818
		1.032	0.162572	0.223383	0.179625	0.149028
		1.04	0.162547	0.223383	0.181896	0.152418
		1.048	0.162521	0.223383	0.183691	0.154808
		1.06	0.162483	0.223383	0.185186	0.158343
		1.068	0.162457	0.223383	0.186441	0.160488
		1.08	0.162419	0.223383	0.187123	0.16316
		1.088	0.162393	0.223383	0.187946	0.163909
		1.1	0.162355	0.223383	0.188182	0.164701
		1.108	0.16233	0.223383	0.188014	0.165628
		1.12	0.162291	0.223383	0.186818	0.166594
		1.132	0.162253	0.223383	0.186901	0.166235
		1.14	0.162228	0.223383	0.185554	0.165538
		1.152	0.162189	0.223383	0.18422	0.164766
		1.16	0.162164	0.223383	0.182523	0.164199
		1.172	0.162126	0.223383	0.180505	0.16468
		1.18	0.1621	0.223383	0.17936	0.164671
		1.192	0.162062	0.223383	0.177637	0.166317
		1.2	0.162036	0.223383	0.17769	0.1681
		1.212	0.161998	0.223383	0.177474	0.170059
		1.22	0.161972		0.177768	0.172738
		1.232	0.161934		0.180404	0.175986
		1.24	0.161909		0.1815	0.179258
		1.252	0.16187		0.183284	0.183363
		1.26	0.161845		0.186131	0.186271
		1.272	0.161807		0.189651	0.190456
		1.28	0.161781		0.191857	0.194202
		1.292	0.161743		0.195722	0.198633
		1.3	0.161717		0.198453	0.201306
		1.312	0.161679		0.200612	0.205908
		1.32	0.161653		0.202514	0.208801
		1.332	0.161615		0.205344	0.210601
		1.34	0.16159		0.20846	0.212022
		1.352	0.161551		0.20939	0.214667
		1.36	0.161526		0.209725	0.21524
		1.372	0.161488		0.211048	0.217066
		1.38	0.161462		0.211662	0.21888
		1.392	0.161424		0.212676	0.219312
		1.4	0.161398		0.21174	0.21959
		1.412	0.16136		0.210746	0.218823
		1.42	0.161334		0.210197	0.218449
		1.432	0.161296		0.209135	0.216993
		1.44	0.161271		0.208252	0.21651
		1.452	0.161232		0.206167	0.213931
		1.46	0.161207		0.204592	0.212509
		1.472	0.161169		0.201277	0.209863
		1.48	0.161143		0.19902	0.208702
		1.492	0.161105		0.196074	0.205622
		1.5	0.161079		0.193235	0.203839
		1.512	0.161041		0.190408	0.201423
		1.52	0.161015		0.188376	0.199887
		1.532	0.160977		0.184962	0.197359
		1.54	0.160952		0.183418	0.195726
		1.552	0.160913		0.179987	0.193275
		1.56	0.160888		0.178608	0.190602
		1.568	0.160862		0.175453	0.188284
		1.58	0.160824		0.171656	0.184295
		1.588	0.160799		0.169373	0.181156
		1.6	0.16076		0.16592	0.177177
		1.608	0.160735		0.163146	0.173777
		1.62	0.160696		0.158411	0.168824
		1.632	0.160658		0.153842	0.161852
		1.64	0.160633		0.150612	0.156219
		1.652	0.160594		0.144481	0.148809
		1.66	0.160569		0.139986	0.144079
		1.672	0.160531		0.136508	0.139246
		1.68	0.160505		0.135364	0.136033
		1.692	0.160467		0.135047	0.134759
		1.7	0.160441		0.135842	0.134936
		1.712	0.160403		0.137329	0.135083
		1.72	0.160377		0.13805	0.134853
		1.732	0.160339		0.139136	0.136316
		1.74	0.160314		0.139862	0.137285
		1.752	0.160275		0.139973	0.138302
		1.76	0.16025		0.140303	0.139538
		1.772	0.160212		0.141124	0.139324
		1.78	0.160186		0.140879	0.140248
		1.792	0.160148		0.140816	0.140421
		1.8	0.160122		0.14085	0.139899
		1.812	0.160084		0.140547	0.140171
		1.82	0.160058		0.140468	0.139968
		1.832	0.16002		0.140179	0.140246
		1.84	0.159995		0.140707	0.140811
		1.852	0.159956		0.142065	0.141766
		1.86	0.159931		0.142381	0.142391
		1.872	0.159893		0.144017	0.143613
		1.88	0.159867		0.144482	0.145253
		1.892	0.159829		0.146528	0.147555
		1.9	0.159803		0.148158	0.150143
		1.912	0.159765		0.151575	0.153037
		1.92	0.15974		0.153441	0.156055
		1.932	0.159701		0.157917	0.158891
		1.94	0.159676		0.159765	0.161741
		1.952	0.159637		0.162843	0.166192
		1.96	0.159612		0.165717	0.169663
		1.972	0.159574		0.169618	0.172964
		1.98	0.159548		0.172738	0.175914
		1.992	0.15951		0.1769	0.179758
		2	0.159484		0.180149	0.181382
		2.012	0.159446		0.185029	0.184509
		2.02	0.159421		0.187617	0.187371
		2.032	0.159382		0.19126	0.190161
		2.04	0.159357		0.192536	0.192855
		2.052	0.159318		0.195241	0.196171
		2.06	0.159293		0.197165	0.197426
		2.072	0.159255		0.199839	0.1992
		2.08	0.159229		0.200513	0.199572
		2.092	0.159191		0.200283	0.1988
		2.1	0.159165		0.199072	0.197169
		2.112	0.159127		0.19561	0.194917
		2.12	0.159102		0.192436	0.192503
		2.132	0.159063		0.188284	0.187402
		2.14	0.159038		0.185048	0.183323
		2.152	0.158999		0.178222	0.176001
		2.16	0.158974		0.172191	0.170814
		2.172	0.158936		0.164458	0.163549
		2.18	0.15891		0.160233	0.157827
		2.192	0.158872		0.153804	0.151919
		2.2	0.158846		0.150371	0.14818
		2.212	0.158808		0.145496	0.143101
		2.22	0.158783		0.142347	0.139614
		2.232	0.158744		0.138725	0.137322
		2.24	0.158719		0.137434	0.135925
		2.252	0.15868		0.136672	0.136207
		2.26	0.158655		0.137443	0.136221
		2.272	0.158617		0.138759	0.137965
		2.28	0.158591		0.14014	0.139549
		2.292	0.158553		0.142941	0.142785
		2.3	0.158527		0.145082	0.146314
		2.312	0.158489		0.148318	0.15038
		2.32	0.158464		0.150798	0.1534
		2.332	0.158425		0.154158	0.157429
		2.34	0.1584		0.157794	0.161884
		2.352	0.158362		0.161056	0.165766
		2.36	0.158336		0.164107	0.168716
		2.372	0.158298		0.166953	0.172093
		2.38	0.158272		0.168826	0.174909
		2.392	0.158234		0.17092	0.178008
		2.4	0.158208		0.172111	0.180234
		2.412	0.15817		0.173055	0.181948
		2.42	0.158145		0.173248	0.182899
		2.432	0.158106		0.174989	0.183954
		2.44	0.158081		0.175245	0.183955
		2.452	0.158043		0.17697	0.184575
		2.46	0.158017		0.175733	0.18382
		2.472	0.157979		0.174479	0.183307
		2.48	0.157953		0.173716	0.182598
		2.492	0.157915		0.172153	0.181721
		2.5	0.157889		0.17229	0.180925
		2.512	0.157851		0.171613	0.178927
		2.52	0.157826		0.171174	0.177752
		2.532	0.157787		0.169446	0.175214
		2.54	0.157762		0.168159	0.173949
		2.552	0.157724		0.166848	0.172158
		2.56	0.157698		0.165575	0.17109
		2.572	0.15766		0.163649	0.169313
		2.58	0.157634		0.162201	0.167444
		2.592	0.157596	0.223383	0.159052	0.166481
		2.6	0.15757	0.223383	0.156658	0.165154
		2.612	0.157532	0.223383	0.153373	0.162928
		2.62	0.157507	0.223383	0.150816	0.161663
		2.632	0.157468	0.223383	0.145627	0.158534
		2.64	0.157443	0.223383	0.14206	0.155768
		2.652	0.157405	0.223383	0.136677	0.150288
		2.66	0.157379	0.223383	0.132333	0.146177
		2.672	0.157341	0.223383	0.127152	0.139535
		2.68	0.157315	0.223383	0.123908	0.136439
		2.692	0.157277	0.223383	0.121302	0.132089
		2.7	0.157251	0.223383	0.119744	0.129874
		2.712	0.157213	0.223383	0.119531	0.131091
		2.72	0.157188	0.223383	0.120763	0.132337
		2.732	0.157149	0.223383	0.123404	0.134736
		2.74	0.157124	0.223383	0.126139	0.135633
		2.752	0.157086	0.223383	0.127846	0.137742
		2.76	0.15706	0.223383	0.129548	0.140032
		2.772	0.157022	0.223383	0.131103	0.141839
		2.78	0.156996	0.223383	0.132279	0.144231
		2.792	0.156958	0.223383	0.13289	0.147074
		2.8	0.156932	0.223383	0.133553	0.148196
		2.812	0.156894	0.223383	0.133261	0.148189
		2.82	0.156869	0.223383	0.132771	0.148809
		2.832	0.15683	0.223383	0.132832	0.15015
		2.84	0.156805	0.223383	0.133011	0.151591
		2.852	0.156767	0.223383	0.133367	0.153894
		2.86	0.156741	0.223383	0.133672	0.1548
		2.872	0.156703	0.223383	0.134338	0.157843
		2.88	0.156677	0.223383	0.135433	0.160063
		2.892	0.156639	0.223383	0.137255	0.164087
		2.9	0.156613	0.223383	0.138867	0.166403
		2.912	0.156575	0.223383	0.141693	0.169351
		2.92	0.15655	0.223383	0.143283	0.171667
		2.932	0.156511	0.223383	0.146521	0.175984
		2.94	0.156486	0.223383	0.148926	0.179025
		2.952	0.156448	0.223383	0.152531	0.183052
		2.96	0.156422	0.223383	0.156021	0.186382
		2.972	0.156384	0.223383	0.160246	0.190827
		2.98	0.156358	0.223383	0.162953	0.193839
		2.992	0.15632	0.223383	0.166185	0.199393
		3	0.156295	0.223383	0.169604	0.20298
		3.012	0.156256	0.223383	0.173701	0.206981
		3.02	0.156231	0.223383	0.17567	0.209911
		3.032	0.156192	0.223383	0.179684	0.213785
		3.04	0.156167	0.223383	0.182564	0.215317
		3.052	0.156129	0.223383	0.184488	0.218797
		3.06	0.156103	0.223383	0.186539	0.221763
		3.072	0.156065	0.223383	0.189208	0.225414
		3.08	0.156039	0.223383	0.191633	0.227063
		3.092	0.156001	0.223383	0.193196	0.227851
		3.1	0.155976	0.223383	0.194257	0.227297
		3.112	0.155937	0.223383	0.193816	0.226544
		3.12	0.155912	0.223383	0.19283	0.225266
		3.132	0.155873	0.223383	0.191016	0.222137
		3.14	0.155848	0.223383	0.188516	0.218411
		3.152	0.15581	0.223383	0.184267	0.213237
		3.16	0.155784	0.223383	0.180293	0.20818
		3.172	0.155746	0.223383	0.173645	0.200138
		3.18	0.15572	0.223383	0.168384	0.194477
		3.192	0.155682	0.223383	0.160431	0.185741
		3.2	0.155657	0.223383	0.155136	0.180924
		3.212	0.155618	0.223383	0.149676	0.173608
		3.22	0.155593	0.223383	0.145862	0.168669
		3.232	0.155554	0.223383	0.141441	0.162802
		3.24	0.155529	0.223383	0.138869	0.15837
		3.252	0.155491	0.223383	0.136407	0.153355
		3.26	0.155465	0.223383	0.135229	0.150732
		3.268	0.15544	0.223383	0.134407	0.148092
		3.28	0.155401	0.223383	0.133402	0.146142
		3.292	0.155363	0.223383	0.135197	0.145605
		3.3	0.155338	0.223383	0.136133	0.146427
		3.308	0.155312	0.223383	0.137764	0.147478
		3.32	0.155274	0.223383	0.140519	0.148466
		3.332	0.155235	0.223383	0.144165	0.151212
		3.34	0.15521	0.223383	0.146404	0.153391
		3.348	0.155184	0.223383	0.148445	0.155736
		3.36	0.155146		0.150665	0.1568
		3.372	0.155108		0.154621	0.159207
		3.38	0.155082		0.158024	0.160553
		3.388	0.155057		0.160609	0.161322
		3.4	0.155019		0.163194	0.162618
		3.412	0.15498		0.165783	0.163321
		3.42	0.154955		0.168291	0.164016
		3.428	0.154929		0.169434	0.164333
		3.44	0.154891		0.17024	0.163597
		3.452	0.154853		0.171204	0.163381
		3.46	0.154827		0.171928	0.162862
		3.468	0.154802		0.172446	0.162314
		3.48	0.154763		0.171517	0.161301
		3.492	0.154725		0.171258	0.160833
		3.5	0.1547		0.171783	0.160982
		3.512	0.154661		0.170904	0.160975
		3.52	0.154636		0.170478	0.161135
		3.532	0.154598		0.169655	0.161301
		3.54	0.154572		0.169015	0.161299
		3.552	0.154534		0.167975	0.16184
		3.56	0.154508		0.166546	0.162219
		3.572	0.15447		0.164551	0.162505
		3.58	0.154444		0.162744	0.161235
		3.592	0.154406		0.161526	0.160586
		3.6	0.154381		0.159583	0.159911
		3.612	0.154342		0.156284	0.158652
		3.62	0.154317		0.153207	0.15772
		3.632	0.154279		0.150498	0.156527
		3.64	0.154253		0.148409	0.15464
		3.652	0.154215	0.223383	0.144214	0.151574
		3.66	0.154189	0.223383	0.140009	0.147964
		3.672	0.154151	0.223383	0.134931	0.143193
		3.68	0.154125	0.223383	0.130651	0.140081
		3.692	0.154087	0.223383	0.124073	0.13555
		3.7	0.154062	0.223383	0.120702	0.132376
		3.712	0.154023	0.223383	0.1172	0.129147
		3.72	0.153998	0.223383	0.116845	0.127636
		3.732	0.15396	0.223383	0.11777	0.127355
		3.74	0.153934	0.223383	0.119711	0.12784
		3.752	0.153896	0.223383	0.122682	0.129449
		3.76	0.15387	0.223383	0.124777	0.131093
		3.772	0.153832	0.223383	0.127375	0.133632
		3.78	0.153806	0.223383	0.12787	0.134622
		3.792	0.153768	0.223383	0.129933	0.135868
		3.8	0.153743	0.223383	0.13028	0.136478
		3.812	0.153704	0.223383	0.130627	0.137948
		3.82	0.153679	0.223383	0.130548	0.139271
		3.832	0.153641	0.223383	0.13112	0.140232
		3.84	0.153615	0.223383	0.13151	0.140943
		3.852	0.153577	0.223383	0.132207	0.140724
		3.86	0.153551	0.223383	0.132641	0.141803
		3.872	0.153513	0.223383	0.132871	0.14357
		3.88	0.153487	0.223383	0.134063	0.144604
		3.892	0.153449	0.223383	0.134703	0.146343
		3.9	0.153424	0.223383	0.135818	0.148376
		3.912	0.153385	0.223383	0.136869	0.150603
		3.92	0.15336	0.223383	0.138025	0.15237
		3.928	0.153334	0.223383	0.138776	0.154329
		3.94	0.153296	0.223383	0.140184	0.157581
		3.948	0.153271	0.223383	0.14196	0.161771
		3.96	0.153232	0.223383	0.144619	0.165994
		3.968	0.153207	0.223383	0.146411	0.168815
		3.98	0.153168	0.223383	0.148962	0.172112
		3.988	0.153143	0.223383	0.150742	0.175507
		4	0.153105	0.223383	0.153842	0.178972
		4.012	0.153066	0.223383	0.158515	0.184478
		4.02	0.153041	0.223383	0.161026	0.187951
		4.028	0.153015	0.223383	0.163955	0.190192
		4.04	0.152977	0.223383	0.167322	0.193776
		4.052	0.152939	0.223383	0.171549	0.197545
		4.06	0.152913	0.223383	0.173435	0.200393
		4.072	0.152875	0.223383	0.177715	0.203723
		4.08	0.15285	0.223383	0.179789	0.206319
		4.092	0.152811	0.223383	0.182467	0.209907
		4.1	0.152786	0.223383	0.184355	0.211011
		4.108	0.15276	0.223383	0.185237	0.211089
		4.12	0.152722	0.223383	0.185103	0.212395
		4.132	0.152684	0.223383	0.184513	0.211088
		4.14	0.152658	0.223383	0.184245	0.209883
		4.152	0.15262	0.223383	0.181981	0.20642
		4.16	0.152594	0.223383	0.180173	0.20318
		4.172	0.152556	0.223383	0.175947	0.197864
		4.18	0.152531	0.223383	0.172044	0.192872
		4.188	0.152505	0.223383	0.166858	0.187342
		4.2	0.152467	0.223383	0.159715	0.180406
		4.212	0.152428	0.223383	0.153369	0.173256
		4.22	0.152403	0.223383	0.149257	0.16873
		4.232	0.152365	0.223383	0.143071	0.162442
		4.24	0.152339	0.223383	0.139212	0.158683
		4.252	0.152301	0.223383	0.134462	0.15237
		4.26	0.152275	0.223383	0.132515	0.149187
		4.272	0.152237	0.223383	0.129894	0.145064
		4.28	0.152212	0.223383	0.128616	0.143206
		4.292	0.152173	0.223383	0.128163	0.142509
		4.3	0.152148	0.223383	0.129494	0.14282
		4.312	0.152109	0.223383	0.132657	0.143798
		4.32	0.152084	0.223383	0.134141	0.145201
		4.332	0.152046	0.223383	0.136797	0.146313
		4.34	0.15202	0.223383	0.138167	0.147589
		4.352	0.151982	0.223383	0.14055	0.149438
		4.36	0.151956	0.223383	0.143259	0.149976
		4.372	0.151918		0.145857	0.151869
		4.38	0.151893		0.148219	0.153278
		4.392	0.151854		0.151378	0.155425
		4.4	0.151829		0.153195	0.15634
		4.412	0.15179		0.156113	0.156878
		4.42	0.151765		0.157817	0.157275
		4.432	0.151727		0.160213	0.158801
		4.44	0.151701		0.161488	0.159021
		4.448	0.151676		0.162057	0.158071
		4.46	0.151637		0.162514	0.157062
		4.472	0.151599	0.223383	0.162914	0.155633
		4.48	0.151574	0.223383	0.163674	0.154681
		4.492	0.151535	0.223383	0.165299	0.153615
		4.5	0.15151	0.223383	0.165803	0.15356
		4.512		0.223383	0.166718	0.153767
		4.52		0.223383	0.167257	0.153108
		4.528		0.223383	0.167298	0.151854
		4.54		0.223383	0.165907	0.149918
		4.552		0.223383	0.16494	0.148207
		4.56		0.223383	0.164187	0.147862
		4.572		0.223383	0.162722	0.146981
		4.58		0.223383	0.161651	0.146473
		4.592		0.223383	0.159733	0.145295
		4.6		0.223383	0.157157	0.144043
		4.608		0.223383	0.155551	0.142242
		4.62		0.223383	0.153231	0.139554
		4.632		0.223383	0.150145	0.137192
		4.64		0.223383	0.148618	0.135761
		4.652		0.223383	0.145554	0.134168
		4.66		0.223383	0.143414	0.132422
		4.672		0.223383	0.137712	0.129051
		4.68		0.223383	0.134026	0.126141
		4.688		0.223383	0.129006	0.1223
		4.7			0.12186	0.117432
		4.712			0.116448	0.113136
		4.72			0.113736	0.110657
		4.732			0.111957	0.108686
		4.74			0.111612	0.109238
		4.752			0.112837	0.110957
		4.76			0.114632	0.112763
		4.772			0.116657	0.115579
		4.78			0.117776	0.116885
		4.792			0.119152	0.117805
		4.8			0.120869	0.118272
		4.812			0.122569	0.119561
		4.82			0.123538	0.119381
		4.832			0.123341	0.118686
		4.84			0.122839	0.118613
		4.852			0.122277	0.119038
		4.86			0.122167	0.117597
		4.872			0.122385	0.117292
		4.88			0.122412	0.117389
		4.892			0.121819	0.117815
		4.9			0.122025	0.11787
		4.912			0.123468	0.119167
		4.92			0.125072	0.12087
		4.932			0.126103	0.123631
		4.94			0.127872	0.124625
		4.948			0.129368	0.126217
		4.96			0.13147	0.129617
		4.972			0.133235	0.132954
		4.98			0.135573	0.135368
		4.992			0.139133	0.138591
		5			0.14187	0.141136
		5.012			0.146133	0.144728
		5.02			0.148669	0.147828
		5.028			0.151566	0.15052
		5.04			0.155154	0.153705
		5.052			0.159339	0.157019
		5.06			0.161518	0.158277
		5.072			0.164556	0.160944
		5.08			0.167266	0.162508
		5.092			0.169852	0.164766
		5.1			0.172258	0.16593
		5.108		0.223383	0.173386	0.166504
		5.12		0.223383	0.175792	0.166507
		5.132		0.223383	0.177459	0.165763
		5.14		0.223383	0.177646	0.165276
		5.152		0.223383	0.176101	0.164153
		5.16		0.223383	0.174852	0.162443
		5.172		0.223383	0.171893	0.158506
		5.18		0.223383	0.169524	0.156076
		5.188		0.223383	0.166186	0.151354
		5.2		0.223383	0.159871	0.144512
		5.212		0.223383	0.152189	0.137297
		5.22		0.223383	0.14778	0.132746
		5.232		0.223383	0.141488	0.126819
		5.24		0.223383	0.137161	0.123424
		5.252		0.223383	0.132235	0.118681
		5.26		0.223383	0.129129	0.115101
		5.272		0.223383	0.125547	0.110634
		5.28		0.223383	0.122613	0.107917
		5.292		0.223383	0.120501	0.106629
		5.3		0.223383	0.119955	0.106046
		5.312		0.223383	0.120311	0.105014
		5.32		0.223383	0.121824	0.104404
		5.332		0.223383	0.123986	0.105215
		5.34		0.223383	0.124969	0.106948
		5.352		0.223383	0.127964	0.10919
		5.36		0.223383	0.130136	0.111358
		5.372		0.223383	0.133165	0.113797
		5.38		0.223383	0.135825	0.115514
		5.392		0.223383	0.138899	0.117736
		5.4		0.223383	0.14115	0.119674
		5.412		0.223383	0.144004	0.121975
		5.42		0.223383	0.146515	0.123356
		5.432		0.223383	0.148964	0.125413
		5.44		0.223383	0.150677	0.127138
		5.452		0.223383	0.152538	0.128113
		5.46		0.223383	0.154522	0.129486
		5.472		0.223383	0.155743	0.130857
		5.48		0.223383	0.155912	0.132096
		5.492		0.223383	0.1571	0.1331
		5.5		0.223383	0.157963	0.1335
		5.512		0.223383	0.158616	0.133499
		5.52		0.223383	0.158512	0.133535
		5.532		0.223383	0.158326	0.132772
		5.54		0.223383	0.158449	0.133022
		5.552		0.223383	0.157104	0.131957
		5.56		0.223383	0.156991	0.13093
		5.572		0.223383	0.155774	0.129758
		5.58		0.223383	0.154625	0.129018
		5.592		0.223383	0.152339	0.128735
		5.6		0.223383	0.150964	0.128053
		5.608		0.223383	0.149147	0.126253
		5.62		0.223383	0.14618	0.123782
		5.632		0.223383	0.143695	0.12176
		5.64		0.223383	0.142384	0.120657
		5.652		0.223383	0.140237	0.11871
		5.66		0.223383	0.137756	0.118074
		5.672		0.223383	0.134785	0.116961
		5.68		0.223383	0.133485	0.115523
		5.688		0.223383	0.131532	0.113689
		5.7		0.223383	0.130097	0.111718
		5.712		0.223383	0.127936	0.110432
		5.72		0.223383	0.12696	0.109253
		5.732		0.223383	0.125384	0.107314
		5.74		0.223383	0.124223	0.107552
		5.752		0.223383	0.122766	0.106213
		5.76		0.223383	0.121789	0.106012
		5.772		0.223383	0.121461	0.10493
		5.78		0.223383	0.120728	0.104576
		5.792		0.223383	0.11947	0.104372
		5.8		0.223383	0.117974	0.104308
		5.812		0.223383	0.116177	0.10284
		5.82		0.223383	0.114603	0.101369
		5.832		0.223383	0.11341	0.100846
		5.84		0.223383	0.112359	0.100184
		5.852		0.223383	0.111164	0.0989769
		5.86		0.223383	0.109915	0.0982326
		5.872		0.223383	0.107731	0.0968647
		5.88		0.223383	0.10632	0.0962295
		5.892		0.223383	0.104757	0.0951713
		5.9		0.223383	0.103522	0.0941883
		5.912		0.223383	0.102462	0.0932671
		5.92		0.223383	0.101453	0.0923577
		5.932		0.223383	0.0997698	0.0911333
		5.94		0.223383	0.0983587	0.0903647
		5.952		0.223383	0.0959819	0.0884809
		5.96		0.223383	0.0944876	0.086292
		5.972		0.223383	0.0922354	0.0838231
		5.98		0.223383	0.0900524	0.0814543
		5.992		0.223383	0.0864106	0.0787792
		6			0.0835722	0.07697
		6.012			0.07906	0.073585
		6.02			0.0761084	0.0715855
		6.032			0.0726378	0.0689429
		6.04			0.0709029	0.0674722
		6.052			0.0677749	0.0648424
		6.06			0.0663051	0.0630066
		6.072			0.0644613	0.0616467
		6.08			0.0635347	0.0605344
		6.092			0.0622196	0.0595274
		6.1			0.0618854	0.0591594
		6.108			0.0614233	0.0583494
		6.12			0.060258	0.057717
		6.132			0.0596095	0.057367
		6.14			0.0592545	0.0565693
		6.152			0.0587717	0.0557636
		6.16			0.0582841	0.0554248
		6.172			0.0569165	0.0553623
		6.18			0.0564501	0.0555583
		6.188			0.0561433	0.0550407
		6.2			0.0555031	0.0550433
		6.212			0.0555236	0.0546911
		6.22			0.0555005	0.0548754
		6.232			0.0546443	0.0549559
		6.24			0.0546561	0.0555302
		6.252			0.0552685	0.0556638
		6.26			0.0553822	0.056081
		6.272			0.0559564	0.0568007
		6.28			0.0559659	0.0571014
		6.292			0.0564204	0.0583916
		6.3			0.0568725	0.059893
		6.312			0.058042	0.0616467
		6.32			0.0588699	0.0630151
		6.332			0.0602218	0.0651481
		6.34			0.061438	0.0672242
		6.352			0.0629309	0.0698425
		6.36			0.0639278	0.0712005
		6.372			0.0651703	0.0738949
		6.38			0.0662313	0.075829
		6.392			0.0682389	0.07758
		6.4			0.0697119	0.0790599
		6.412			0.0710497	0.0805857
		6.42			0.0721482	0.0819558
		6.432			0.0741111	0.0834284
		6.44			0.0757203	0.0846458
		6.452			0.0781304	0.0863593
		6.46			0.0804058	0.0875361
		6.472			0.0823333	0.0882348
		6.48			0.0834571	0.0893711
		6.492			0.0851472	0.0911527
		6.5			0.0864773	0.0921919
		Time	Slope	Statistical test	No-Distractor trials	Distractor Trials
	Parietal	0			0.0419083	0.041147
	8-12 Hz	0.012			0.0435895	0.0430876
		0.02			0.044456	0.0440071
		0.032			0.0454061	0.0456175
		0.04			0.0462957	0.0468453
		0.052			0.0473473	0.0485203
		0.06			0.0481217	0.0496389
		0.072			0.0497292	0.0512121
		0.08			0.0511079	0.0520287
		0.092			0.0524407	0.0537876
		0.1			0.0533859	0.0549768
		0.112			0.0545241	0.0562635
		0.12			0.0554865	0.0573646
		0.132			0.0568476	0.0586876
		0.14			0.0579714	0.0602654
		0.152			0.0600431	0.0620089
		0.16			0.0610456	0.0636406
		0.168			0.0624572	0.0648706
		0.18			0.063914	0.0664226
		0.188			0.0651322	0.067554
		0.2			0.0668126	0.0693662
		0.208			0.0676821	0.0705154
		0.22			0.0690451	0.0721612
		0.228			0.0701218	0.0736809
		0.24			0.0716466	0.0756206
		0.252			0.072983	0.0774342
		0.26			0.0739475	0.0787382
		0.272			0.0752342	0.0803882
		0.28			0.0763742	0.0814509
		0.292			0.0775868	0.0829103
		0.3			0.0787307	0.0841479
		0.312			0.0802212	0.0859076
		0.32			0.081286	0.0871613
		0.332			0.082931	0.0878718
		0.34			0.0833736	0.0890689
		0.352			0.0844283	0.090523
		0.36			0.0850014	0.0911205
		0.372			0.0868419	0.0924344
		0.38			0.0876641	0.0928031
		0.392			0.088846	0.0940397
		0.4			0.0893907	0.0944585
		0.408			0.0904616	0.09523
[truncated: 4,169 more rows]

## Sheet: Figure 5b
Figure 5b
The violin plots were generated using this data and a kernel bandwith of 0.01
			Subject	Alpha	Low Beta	High Beta
		Slope data	1	0.0002	-0.0017	-0.0038
		Occipital	2	0.0607	0.0616	0.0249
			3	0.0043	0.0033	-0.0066
			4	0.0013	0.0012	-0.0014
			5	-0.013	-0.0171	-0.0096
			6	0.0117	0.008	0.0018
			7	-0.0082	-0.0157	-0.0132
			8	0.025	0.0261	-0.0006
			9	-0.0243	-0.0288	-0.0208
			10	0.0013	0.0065	0.0087
			11	0.0034	0.0014	-0.0032
			12	-0.0076	-0.0002	-0.0028
			13	0.006	0.0019	-0.0008
			14	0.0048	0.0073	0.0076
			15	-0.0032	-0.0128	-0.0206
			16	-0.0043	-0.0063	-0.0047
			17	-0.005	-0.0093	-0.0092
			Subject	Alpha	Low Beta	High Beta
		Slope data	1	-0.0139	-0.03	-0.0373
		Low Beta	2	0.0355	0.0271	-0.0057
			3	-0.0152	-0.0253	-0.0491
			4	-0.0109	-0.0227	-0.0299
			5	-0.0171	-0.0421	-0.0607
			6	0.0178	0.0076	0.0028
			7	-0.0114	-0.0345	-0.0381
			8	0.0044	-0.0048	-0.0398
			9	-0.0305	-0.0777	-0.09
			10	0.0347	0.0159	-0.0241
			11	-0.0266	-0.0603	-0.0631
			12	0.0038	-0.0301	-0.042
			13	-0.0181	-0.041	-0.0695
			14	-0.017	-0.0236	-0.0209
			15	-0.0059	-0.0331	-0.0472
			16	-0.0218	-0.0431	-0.0579
			17	-0.0215	-0.0597	-0.0803
			Subject	Alpha	Low Beta	High Beta
		Slope data	1	-0.004	-0.0155	-0.0169
		High Beta	2	0.003	-0.004	-0.0175
			3	-0.0098	-0.0207	-0.035
			4	-0.007	-0.016	-0.0221
			5	-0.0049	-0.0249	-0.0449
			6	0.0007	-0.0148	-0.0149
			7	0.0011	-0.0231	-0.0257
			8	-0.0071	-0.0367	-0.0512
			9	-0.0215	-0.0726	-0.0811
			10	0.0193	0.0085	-0.017
			11	-0.0118	-0.0289	-0.0267
			12	-0.0029	-0.0202	-0.0296
			13	-0.0037	-0.0245	-0.0461
			14	-0.0237	-0.0222	-0.0166
			15	-0.0087	-0.0322	-0.0526
			16	-0.0047	-0.0179	-0.0287
			17	-0.006	-0.0364	-0.0613

## Sheet: Figure 6a
Figure 6a
		Time	Perm Test	No Distractor Trials	No Distractor Trials Upper bound	No Distractor Trials Lower bound	Distractor Trials	Distractor Trials Lower bound
	Occipital	0	0.1224	0.0944512	0.0993342	0.0895681	0.101879	0.0978521
	8-12 hz	0.01	0.1224	0.0944827	0.0993587	0.0896067	0.102168	0.0981785
		0.02	0.1224	0.0942526	0.0991531	0.0893521	0.10231	0.098356
		0.03	0.1224	0.0940507	0.0989529	0.0891485	0.102061	0.0981464
		0.04	0.1224	0.0932102	0.0981045	0.088316	0.101665	0.0977726
		0.05	0.1224	0.0919447	0.0967993	0.0870902	0.100737	0.0968537
		0.06	0.1224	0.0908934	0.0957115	0.0860754	0.0998374	0.0959513
		0.07	0.1224	0.089399	0.094137	0.0846611	0.0983781	0.0945128
		0.08	0.1224	0.0878787	0.0925228	0.0832347	0.0971662	0.0933468
		0.09	0.1224	0.0858223	0.0903891	0.0812555	0.0952437	0.0914945
		0.1	0.1224	0.0845538	0.0890586	0.0800491	0.0937573	0.0900209
		0.11	0.1224	0.0821197	0.0865162	0.0777233	0.0916671	0.0880017
		0.12	0.1224	0.0802594	0.0845586	0.0759602	0.0899225	0.0863229
		0.13	0.1224	0.0774315	0.0816023	0.0732606	0.0873413	0.0838308
		0.14	0.1224	0.0755774	0.0796419	0.071513	0.084983	0.0815049
		0.15	0.1224	0.0726416	0.0765189	0.0687643	0.0818479	0.0784956
		0.16	0.1224	0.070281	0.0739928	0.0665692	0.0790392	0.0757898
		0.17	0.1224	0.0671081	0.0706127	0.0636035	0.0754603	0.0723203
		0.18	0.1224	0.0647769	0.0681507	0.0614031	0.0728005	0.069711
		0.19	0.1224	0.0615417	0.0646916	0.0583918	0.06968	0.0666853
		0.2	0.1224	0.0591895	0.0622104	0.0561685	0.0674609	0.0644917
		0.21	0.1224	0.0561687	0.0590384	0.053299	0.0644518	0.061515
		0.22	0.1224	0.0541873	0.0569464	0.0514281	0.0626617	0.0597264
		0.23	0.1224	0.0515048	0.0540913	0.0489183	0.0601652	0.0572662
		0.24	0.1224	0.0498217	0.0523311	0.0473123	0.0589558	0.0560393
		0.25	0.1224	0.0480027	0.0504185	0.0455869	0.0571175	0.0542347
		0.26	0.1224	0.0465534	0.0489416	0.0441651	0.0560651	0.0531635
		0.27	0.1224	0.0449513	0.0472692	0.0426333	0.0546631	0.0517642
		0.28	0.1224	0.0440132	0.0462953	0.0417312	0.0538827	0.0509888
		0.29	0.1224	0.0429312	0.0451733	0.0406892	0.0530869	0.0502062
		0.3	0.1224	0.0423477	0.0446022	0.0400932	0.0526765	0.0498061
		0.31	0.1224	0.0416077	0.0438682	0.0393472	0.0522797	0.0493922
		0.32	0.1224	0.0408335	0.0431151	0.0385518	0.0522161	0.0493064
		0.33	0.1224	0.0403734	0.0426996	0.0380472	0.0520975	0.0491808
		0.34	0.1224	0.0401008	0.0424643	0.0377374	0.0522062	0.0492907
		0.35	0.1224	0.0398134	0.0421984	0.0374284	0.0523719	0.0494329
		0.36	0.1224	0.0398958	0.0423107	0.0374808	0.052601	0.0496293
		0.37	0.1224	0.0400159	0.0425168	0.037515	0.0530252	0.0500343
		0.38	0.1224	0.03984	0.0423925	0.0372876	0.0533109	0.0503074
		0.39	0.1224	0.0398202	0.0424371	0.0372034	0.053854	0.0508144
		0.4	0.1224	0.0400704	0.0427462	0.0373945	0.0542351	0.0511901
		0.41	0.1224	0.0401631	0.0429352	0.037391	0.0552862	0.0522258
		0.42	0.1224	0.0402181	0.0430408	0.0373954	0.0561123	0.0530031
		0.43	0.1224	0.0405569	0.0434495	0.0376643	0.0568346	0.0537162
		0.44	0.1224	0.0409621	0.0439333	0.0379908	0.057653	0.0545274
		0.45	0.1224	0.0413419	0.044395	0.0382889	0.0586635	0.0555213
		0.46	0.1224	0.0418814	0.0450089	0.038754	0.0598649	0.0567151
		0.47	0.1224	0.0422251	0.0454245	0.0390256	0.0610985	0.057912
		0.48	0.1224	0.0430323	0.0463015	0.0397631	0.0622127	0.0589729
		0.49	0.1224	0.0437305	0.0470684	0.0403926	0.0634738	0.0602156
		0.5	0.1224	0.0443473	0.0477583	0.0409363	0.0651268	0.0618191
		0.51	0.1224	0.0454564	0.0490063	0.0419065	0.0669393	0.0635771
		0.52	0.1224	0.0459108	0.0495115	0.0423102	0.0677984	0.0644513
		0.53	0.1224	0.0468193	0.0505023	0.0431363	0.0693787	0.065997
		0.54	0.1224	0.0476053	0.0513771	0.0438334	0.0707453	0.0673544
		0.55	0.1224	0.0487491	0.0526059	0.0448924	0.0725726	0.0691624
		0.56	0.1224	0.0494108	0.0533328	0.0454887	0.0739507	0.070475
		0.57	0.1224	0.0508799	0.0548918	0.0468681	0.0756808	0.0721852
		0.58	0.1224	0.051693	0.055776	0.0476101	0.0770088	0.073485
		0.59	0.1224	0.0529357	0.057143	0.0487285	0.0788187	0.0752149
		0.6	0.1224	0.0540207	0.0583665	0.0496749	0.0799234	0.076284
		0.61	0.1224	0.0552173	0.0596279	0.0508067	0.0811211	0.0774589
		0.62	0.1224	0.0563807	0.0608937	0.0518676	0.0824151	0.0787117
		0.63	0.1224	0.057709	0.0622737	0.0531444	0.083729	0.0799958
		0.64	0.1224	0.0587039	0.0633028	0.054105	0.084635	0.0808706
		0.65	0.1224	0.0602304	0.0648779	0.055583	0.086221	0.082397
		0.66	0.1224	0.0612705	0.065988	0.0565529	0.0872133	0.0833563
		0.67	0.1224	0.0625029	0.067256	0.0577497	0.0884488	0.0845763
		0.68	0.1224	0.0633903	0.0681931	0.0585874	0.089286	0.0853713
		0.69	0.1224	0.0643144	0.0691495	0.0594793	0.0902188	0.0862683
		0.7	0.1224	0.065261	0.0700855	0.0604365	0.0908053	0.0868435
		0.71	0.1224	0.0667502	0.0716521	0.0618482	0.0913656	0.0873717
		0.72	0.1224	0.0677612	0.0727093	0.062813	0.09166	0.087627
		0.73	0.1224	0.0690612	0.0740597	0.0640627	0.0924798	0.0883729
		0.74	0.1224	0.0698623	0.0749079	0.0648167	0.0930635	0.0889133
		0.75	0.1224	0.0714999	0.0766174	0.0663823	0.0936315	0.0895006
		0.76	0.1224	0.0726053	0.0777557	0.067455	0.0938557	0.089703
		0.77	0.1224	0.0740765	0.0792562	0.0688967	0.0942918	0.0900934
		0.78	0.1224	0.075219	0.0804267	0.0700112	0.094731	0.0905256
		0.79	0.1224	0.0770207	0.0822325	0.071809	0.0956232	0.0914129
		0.8	0.1224	0.0782926	0.0835312	0.073054	0.095945	0.0917349
		0.81	0.1224	0.0800675	0.0853285	0.0748065	0.0968407	0.0926787
		0.82	0.1224	0.0818235	0.08707	0.0765769	0.0974976	0.0933136
		0.83	0.1224	0.0834348	0.0887	0.0781696	0.098698	0.0945067
		0.84	0.1224	0.0848902	0.0901603	0.0796201	0.0997209	0.0955109
		0.85	0.1224	0.0868768	0.092156	0.0815976	0.100517	0.0963612
		0.86	0.1224	0.0889731	0.0942375	0.0837087	0.101729	0.0975149
		0.87	0.1224	0.0916022	0.0968465	0.0863579	0.102722	0.0985037
		0.88	0.1224	0.0936108	0.098858	0.0883635	0.103413	0.0992134
		0.89	0.1224	0.095998	0.101283	0.0907129	0.104376	0.100159
		0.9	0.1224	0.0976178	0.102895	0.0923408	0.105148	0.100946
		0.91	0.1224	0.100161	0.105496	0.0948269	0.106382	0.102165
		0.92		0.10177	0.107162	0.0963792	0.107565	0.103319
		0.93		0.103261	0.108672	0.0978487	0.108289	0.104041
		0.94		0.104543	0.109984	0.099102	0.109166	0.104907
		0.95		0.105558	0.111017	0.1001	0.10962	0.105363
		0.96		0.106091	0.111576	0.100605	0.109754	0.105534
		0.97		0.107029	0.112531	0.101527	0.110172	0.105952
		0.98		0.108057	0.113602	0.102511	0.110372	0.106116
		0.99		0.108813	0.114421	0.103205	0.110627	0.106333
		Time	Perm Test	No Distractor Trials	No Distractor Trials Upper bound	No Distractor Trials Lower bound	Distractor Trials	Distractor Trials Lower bound
	Occipital	0		0.171837	0.178385	0.165289	0.173616	0.168721
	12-18 Hz	0.01		0.171147	0.177762	0.164532	0.173179	0.168266
		0.02		0.170753	0.177446	0.164059	0.1727	0.167792
		0.03		0.169061	0.175724	0.162398	0.171575	0.166664
		0.04		0.167174	0.173823	0.160526	0.170377	0.165495
		0.05		0.16429	0.170881	0.1577	0.168207	0.163381
		0.06		0.161931	0.168458	0.155404	0.166057	0.161295
		0.07		0.158296	0.164717	0.151874	0.162392	0.157687
		0.08		0.154746	0.161001	0.148491	0.159676	0.155077
		0.09	0.204	0.149425	0.155465	0.143385	0.155433	0.150922
		0.1	0.204	0.145543	0.151409	0.139677	0.151952	0.147554
		0.11	0.204	0.138963	0.144618	0.133308	0.146649	0.142409
		0.12	0.204	0.134125	0.139564	0.128687	0.142478	0.138296
		0.13	0.204	0.127458	0.132642	0.122275	0.136626	0.132662
		0.14	0.204	0.122211	0.127155	0.117267	0.131238	0.127407
		0.15	0.204	0.114609	0.11915	0.110069	0.123029	0.119449
		0.16	0.204	0.108939	0.113166	0.104713	0.116698	0.113276
		0.17	0.204	0.100693	0.104424	0.0969611	0.10766	0.104476
		0.18	0.204	0.094646	0.0980686	0.0912234	0.101958	0.0988505
		0.19	0.204	0.086881	0.0898787	0.0838832	0.0940227	0.0910461
		0.2	0.204	0.0816493	0.0844446	0.0788541	0.088968	0.0860066
		0.21	0.204	0.0751369	0.0777427	0.072531	0.0832296	0.0802432
		0.22	0.204	0.0713877	0.0739418	0.0688335	0.0793631	0.0763563
		0.23	0.204	0.0675326	0.0700607	0.0650045	0.0752483	0.0721492
		0.24	0.204	0.0649529	0.0674582	0.0624476	0.0732177	0.0701461
		0.25	0.204	0.0629948	0.0654914	0.0604981	0.0708212	0.0677135
		0.26	0.204	0.0617187	0.0642625	0.059175	0.0698105	0.0666936
		0.27	0.204	0.0606761	0.0632964	0.0580558	0.0685604	0.0653902
		0.28	0.204	0.0600608	0.0626848	0.0574368	0.0683854	0.065159
		0.29	0.204	0.0599231	0.0625853	0.0572609	0.0686739	0.0654085
		0.3	0.204	0.0596248	0.062293	0.0569566	0.0687435	0.0654836
		0.31	0.204	0.05988	0.0626423	0.0571177	0.069787	0.0664632
		0.32	0.204	0.0600475	0.0628573	0.0572377	0.070443	0.0670825
		0.33	0.204	0.0606757	0.0636188	0.0577326	0.0716449	0.0682604
		0.34	0.204	0.0608026	0.0638288	0.0577763	0.0728807	0.0694183
		0.35	0.204	0.0615063	0.0646476	0.058365	0.0744485	0.0709508
		0.36	0.204	0.0618627	0.0650621	0.0586632	0.0757326	0.0721822
		0.37	0.204	0.0629326	0.066203	0.0596623	0.0773918	0.0736944
		0.38	0.204	0.0632842	0.0666447	0.0599238	0.0785534	0.0748591
		0.39	0.204	0.0634946	0.0669454	0.0600437	0.080357	0.0766436
		0.4	0.204	0.0640691	0.0676056	0.0605326	0.0817293	0.0779703
		0.41	0.204	0.0643715	0.0679962	0.0607468	0.0838846	0.0801094
		0.42	0.204	0.0646016	0.0682811	0.0609222	0.085392	0.081576
		0.43	0.204	0.064928	0.0686754	0.0611807	0.0875192	0.0837123
		0.44	0.204	0.0653621	0.0692232	0.0615009	0.0897151	0.0859033
		0.45	0.204	0.0662094	0.0701984	0.0622204	0.0923391	0.0885355
		0.46	0.204	0.066891	0.0709778	0.0628043	0.0943654	0.0905496
		0.47	0.204	0.0680768	0.0722254	0.0639283	0.0965524	0.092758
		0.48	0.204	0.069641	0.073853	0.0654291	0.0989974	0.0951279
		0.49	0.204	0.0710578	0.0753191	0.0667965	0.10188	0.0979942
		0.5	0.204	0.0726426	0.0770279	0.0682572	0.104604	0.100674
		0.51	0.204	0.074797	0.0793182	0.0702757	0.108486	0.104422
		0.52	0.204	0.0765604	0.0811373	0.0719834	0.111461	0.107375
		0.53	0.204	0.078168	0.0828371	0.073499	0.114519	0.110386
		0.54	0.204	0.080214	0.0849835	0.0754445	0.117662	0.113475
		0.55	0.204	0.0821563	0.0869444	0.0773682	0.121497	0.117178
		0.56	0.204	0.0838527	0.0886833	0.0790222	0.124203	0.119796
		0.57	0.204	0.0862736	0.0911158	0.0814313	0.128222	0.123697
		0.58	0.204	0.0886319	0.0935343	0.0837295	0.130916	0.126389
		0.59	0.204	0.0912473	0.0962779	0.0862166	0.134291	0.129717
		0.6	0.204	0.0931831	0.0982925	0.0880737	0.136373	0.131752
		0.61	0.204	0.0951983	0.100408	0.0899881	0.137991	0.133399
		0.62	0.204	0.09711	0.102384	0.0918362	0.139255	0.134698
		0.63	0.204	0.0989244	0.104228	0.0936203	0.140211	0.135661
		0.64	0.204	0.100061	0.105376	0.0947452	0.141348	0.136761
		0.65	0.204	0.1014	0.106677	0.0961224	0.141525	0.136927
		0.66	0.204	0.102402	0.107653	0.097152	0.141546	0.136975
		0.67	0.204	0.103498	0.10868	0.0983167	0.141155	0.136608
		0.68	0.204	0.104025	0.109259	0.0987898	0.140556	0.136062
		0.69	0.204	0.104448	0.109633	0.0992634	0.139381	0.134945
		0.7	0.204	0.104881	0.110014	0.0997485	0.138261	0.133943
		0.71	0.204	0.105171	0.110238	0.100105	0.137461	0.133188
		0.72	0.204	0.105663	0.110687	0.10064	0.136459	0.132281
		0.73	0.204	0.106348	0.111387	0.10131	0.135425	0.131304
		0.74	0.204	0.107378	0.112378	0.102378	0.135302	0.13125
		0.75	0.204	0.108757	0.11371	0.103804	0.1343	0.130375
		0.76	0.204	0.110006	0.114875	0.105136	0.134853	0.131021
		0.77	0.204	0.112029	0.116907	0.107151	0.135637	0.131858
		0.78	0.204	0.113892	0.118757	0.109027	0.136357	0.132689
		0.79	0.204	0.117061	0.121861	0.112262	0.138094	0.134538
		0.8	0.204	0.11975	0.124484	0.115015	0.139722	0.136233
		0.81	0.204	0.12308	0.12777	0.11839	0.142358	0.138925
		0.82	0.204	0.126787	0.13144	0.122134	0.144516	0.141168
		0.83	0.204	0.131904	0.136559	0.127249	0.147491	0.144227
		0.84	0.204	0.135763	0.140456	0.131071	0.150118	0.146895
		0.85	0.204	0.140016	0.14476	0.135271	0.152987	0.149754
		0.86	0.204	0.144912	0.149704	0.140121	0.155443	0.152244
		0.87	0.204	0.150671	0.15555	0.145792	0.158265	0.155095
		0.88	0.204	0.154769	0.159705	0.149834	0.160764	0.157611
		0.89		0.15931	0.164386	0.154233	0.162775	0.159657
		0.9		0.163283	0.168452	0.158113	0.164966	0.16184
		0.91		0.168044	0.173397	0.162691	0.167191	0.164042
		0.92		0.170612	0.176069	0.165155	0.168598	0.165476
		0.93		0.173773	0.179394	0.168153	0.169448	0.16627
		0.94		0.175972	0.181682	0.170262	0.170198	0.167028
		0.95	0.204	0.177854	0.183704	0.172005	0.171087	0.167869
		0.96	0.204	0.179331	0.185346	0.173316	0.17187	0.168653
		0.97	0.204	0.180788	0.186913	0.174663	0.172178	0.168905
		0.98	0.204	0.182204	0.188431	0.175978	0.172236	0.168818
		0.99	0.204	0.183099	0.189425	0.176773	0.172389	0.168875
		Time	Perm Test	No Distractor Trials	No Distractor Trials Upper bound	No Distractor Trials Lower bound	Distractor Trials	Distractor Trials Lower bound
	Occipital	0		0.172036	0.177389	0.166684	0.170953	0.166299
	18-26 Hz	0.01		0.171258	0.176681	0.165836	0.169951	0.165324
		0.02		0.170826	0.176264	0.165389	0.169444	0.164827
		0.03		0.169551	0.175119	0.163982	0.168258	0.163682
		0.04		0.168587	0.174159	0.163014	0.167624	0.163079
		0.05		0.167411	0.172906	0.161916	0.166999	0.162538
		0.06		0.16606	0.171424	0.160697	0.166655	0.162252
		0.07		0.1641	0.169308	0.158892	0.165909	0.161624
		0.08		0.162473	0.167559	0.157386	0.16434	0.160118
		0.09		0.160289	0.1652	0.155378	0.163534	0.1594
		0.1		0.15812	0.16282	0.153421	0.162533	0.158512
		0.11	0.255	0.154828	0.159276	0.150381	0.16079	0.156931
		0.12	0.255	0.152011	0.156156	0.147866	0.159691	0.156082
		0.13	0.255	0.148062	0.151925	0.1442	0.15753	0.154217
		0.14	0.255	0.145235	0.148781	0.141688	0.155204	0.152163
		0.15	0.255	0.140445	0.143561	0.13733	0.150931	0.148346
		0.16	0.255	0.136171	0.138888	0.133454	0.14707	0.144801
		0.17	0.255	0.131042	0.133226	0.128857	0.141364	0.139527
		0.18	0.255	0.12728	0.129074	0.125485	0.13826	0.136582
		0.19	0.255	0.122688	0.124349	0.121026	0.133819	0.132126
		0.2	0.255	0.120223	0.122004	0.118442	0.131125	0.12926
		0.21	0.255	0.118365	0.120453	0.116277	0.130119	0.127943
		0.22	0.255	0.118804	0.12115	0.116458	0.129987	0.127535
		0.23	0.255	0.120587	0.123312	0.117862	0.131046	0.128216
		0.24	0.255	0.122925	0.125889	0.119961	0.131737	0.128709
		0.25	0.255	0.125264	0.128528	0.122001	0.133596	0.130341
		0.26	0.255	0.127162	0.130632	0.123692	0.135562	0.132109
		0.27	0.255	0.129239	0.132959	0.125518	0.137735	0.13405
		0.28	0.255	0.130074	0.133881	0.126267	0.139426	0.135661
		0.29	0.255	0.131411	0.135266	0.127557	0.141471	0.137665
		0.3	0.255	0.131917	0.135835	0.127998	0.142337	0.13857
		0.31	0.255	0.131944	0.135869	0.128018	0.143069	0.139366
		0.32	0.255	0.131659	0.135567	0.127752	0.14404	0.140343
		0.33	0.255	0.131976	0.135879	0.128074	0.145191	0.141661
		0.34	0.255	0.132261	0.13614	0.128381	0.146267	0.142823
		0.35	0.255	0.132787	0.136581	0.128992	0.147309	0.14397
		0.36	0.255	0.133157	0.136941	0.129373	0.148302	0.144958
		0.37	0.255	0.133604	0.137322	0.129887	0.150707	0.147305
		0.38	0.255	0.134748	0.138463	0.131033	0.152334	0.14893
		0.39	0.255	0.135979	0.139672	0.132286	0.155215	0.151744
		0.4	0.255	0.137342	0.141098	0.133586	0.157389	0.153913
		0.41	0.255	0.139281	0.143119	0.135444	0.159977	0.156369
		0.42	0.255	0.140654	0.14463	0.136677	0.162019	0.158354
		0.43	0.255	0.142648	0.14674	0.138557	0.165156	0.161432
		0.44	0.255	0.144555	0.148818	0.140292	0.168303	0.164506
		0.45	0.255	0.147246	0.151656	0.142836	0.172411	0.168558
		0.46	0.255	0.15032	0.154939	0.1457	0.176188	0.172176
		0.47	0.255	0.153329	0.158126	0.148531	0.179821	0.175606
		0.48	0.255	0.155958	0.160945	0.15097	0.182976	0.178622
		0.49	0.255	0.158464	0.163615	0.153312	0.18745	0.182908
		0.5	0.255	0.161723	0.167059	0.156387	0.190976	0.186304
		0.51	0.255	0.166108	0.171692	0.160525	0.19573	0.190919
		0.52	0.255	0.168348	0.174049	0.162646	0.198931	0.193976
		0.53	0.255	0.17182	0.17778	0.165859	0.201989	0.19692
		0.54	0.255	0.174943	0.181005	0.168881	0.204546	0.199377
		0.55	0.255	0.178019	0.184227	0.171811	0.208171	0.20283
		0.56	0.255	0.179987	0.186304	0.17367	0.211078	0.205706
		0.57	0.255	0.183461	0.189836	0.177087	0.214568	0.209019
		0.58	0.255	0.185711	0.192145	0.179276	0.216691	0.211094
		0.59	0.255	0.187831	0.194342	0.18132	0.218879	0.213283
		0.6	0.255	0.189306	0.195772	0.182839	0.219154	0.213635
		0.61	0.255	0.189526	0.195934	0.183119	0.218816	0.213354
		0.62	0.255	0.188967	0.195307	0.182627	0.218831	0.213406
		0.63	0.255	0.187765	0.19387	0.181659	0.216613	0.211395
		0.64	0.255	0.186381	0.192317	0.180444	0.214147	0.209046
		0.65	0.255	0.183124	0.188751	0.177496	0.209828	0.20499
		0.66	0.255	0.180233	0.185579	0.174887	0.20568	0.20101
		0.67	0.255	0.174796	0.179739	0.169853	0.199001	0.19467
		0.68	0.255	0.170214	0.174816	0.165612	0.193674	0.189564
		0.69	0.255	0.163644	0.16784	0.159449	0.186542	0.182781
		0.7	0.255	0.157425	0.161084	0.153766	0.180665	0.177252
		0.71	0.255	0.151522	0.154811	0.148233	0.173432	0.1704
		0.72	0.255	0.14756	0.150556	0.144564	0.168699	0.165914
		0.73	0.255	0.142256	0.144903	0.139608	0.162622	0.160096
		0.74	0.255	0.139041	0.141437	0.136645	0.158527	0.156169
		0.75	0.255	0.135435	0.137579	0.13329	0.152863	0.150789
		0.76	0.255	0.133872	0.135844	0.1319	0.14996	0.147993
		0.77	0.255	0.132151	0.133896	0.130405	0.146578	0.144721
		0.78	0.255	0.131009	0.132618	0.1294	0.144674	0.142879
		0.79	0.255	0.13168	0.133331	0.130029	0.144057	0.142228
		0.8	0.255	0.132813	0.134484	0.131143	0.144623	0.142692
		0.81	0.255	0.135211	0.136967	0.133454	0.145638	0.143658
		0.82	0.255	0.13733	0.139141	0.135518	0.146834	0.144723
		0.83	0.255	0.140481	0.14244	0.138521	0.148763	0.146464
		0.84	0.255	0.142285	0.144412	0.140158	0.15049	0.148073
		0.85	0.255	0.144498	0.146864	0.142132	0.152587	0.149998
		0.86	0.255	0.146962	0.149589	0.144334	0.153388	0.150622
		0.87	0.255	0.150239	0.153239	0.147239	0.155538	0.1526
		0.88		0.153121	0.156359	0.149884	0.156915	0.153863
		0.89		0.155993	0.159503	0.152484	0.158374	0.155169
		0.9		0.158194	0.161918	0.15447	0.159479	0.156128
		0.91		0.160948	0.164958	0.156939	0.1601	0.156544
		0.92		0.163054	0.167304	0.158805	0.160646	0.157
		0.93		0.164824	0.169235	0.160413	0.161567	0.157847
		0.94		0.165864	0.170435	0.161293	0.161309	0.157597
		0.95	0.255	0.16663	0.17135	0.16191	0.160726	0.157043
		0.96	0.255	0.167221	0.172068	0.162374	0.159962	0.156276
		0.97	0.255	0.16768	0.172689	0.162671	0.158973	0.155243
		0.98	0.255	0.167596	0.172686	0.162506	0.157991	0.154302
		0.99	0.255	0.168278	0.17349	0.163067	0.157224	0.153514

## Sheet: Figure 6b
Figure 6b
		Time	Perm Test	No Distractor Trials	No Distractor Trials Upper bound	No Distractor Trials Lower bound	Distractor Trials	Distractor Trials Upper bound	Distractor Trials Lower bound
	Parietal	0		0.102547	0.107035	0.0980584	0.100789	0.10559	0.0959882
	8-12 hz	0.01		0.101587	0.106062	0.0971119	0.100229	0.10508	0.0953773
		0.02		0.100964	0.105419	0.0965091	0.100017	0.104899	0.0951344
		0.03		0.100243	0.104663	0.0958234	0.0992964	0.104206	0.0943865
		0.04		0.0995725	0.103987	0.095158	0.0990673	0.104021	0.0941139
		0.05		0.0984937	0.102908	0.0940797	0.0984243	0.103401	0.0934471
		0.06		0.0979778	0.102403	0.0935528	0.0977225	0.102737	0.0927082
		0.07		0.0967633	0.101161	0.0923657	0.0971664	0.102171	0.0921618
		0.08		0.0956339	0.100041	0.091227	0.0961706	0.101164	0.0911771
		0.09		0.0947723	0.0991443	0.0904003	0.0951364	0.100197	0.0900762
		0.1		0.0938644	0.0981887	0.0895401	0.0939665	0.0990187	0.0889143
		0.11		0.0925301	0.0968087	0.0882516	0.0930124	0.0980414	0.0879834
		0.12		0.0913361	0.0955635	0.0871086	0.09181	0.0967872	0.0868328
		0.13		0.0898213	0.093993	0.0856497	0.0913063	0.0963067	0.0863058
		0.14		0.0889417	0.0930829	0.0848006	0.0905929	0.0956061	0.0855797
		0.15		0.0878386	0.0919455	0.0837317	0.0894672	0.0943945	0.08454
		0.16		0.0870148	0.091056	0.0829736	0.0885243	0.0934308	0.0836178
		0.17		0.0853158	0.0892708	0.0813609	0.0872958	0.0921641	0.0824275
		0.18		0.0843393	0.0882572	0.0804214	0.086163	0.090999	0.081327
		0.19		0.083192	0.0870436	0.0793405	0.0849238	0.0897068	0.0801408
		0.2		0.0821907	0.086004	0.0783773	0.0842396	0.0890091	0.0794702
		0.21		0.080807	0.0845604	0.0770537	0.0828428	0.0875284	0.0781572
		0.22		0.0800411	0.0837389	0.0763433	0.0820246	0.0866533	0.077396
		0.23		0.0789221	0.0825358	0.0753084	0.0804627	0.0849964	0.0759291
		0.24		0.0780443	0.0815896	0.074499	0.0795898	0.084095	0.0750846
		0.25		0.0769442	0.0803855	0.0735029	0.0781238	0.0825516	0.073696
		0.26		0.0763091	0.0796932	0.072925	0.0775539	0.0819608	0.0731469
		0.27		0.0755007	0.0787921	0.0722093	0.0768979	0.0812651	0.0725307
		0.28		0.075056	0.0782671	0.0718449	0.0765675	0.080926	0.072209
		0.29		0.0743387	0.0774661	0.0712114	0.0760069	0.0803225	0.0716913
		0.3		0.0736556	0.0767144	0.0705967	0.0757523	0.0800351	0.0714695
		0.31		0.0729887	0.0760139	0.0699635	0.0754096	0.0796675	0.0711517
		0.32		0.0725399	0.0755397	0.0695401	0.0753216	0.0795556	0.0710875
		0.33		0.0720659	0.075072	0.0690597	0.0747688	0.0789612	0.0705765
		0.34		0.0721702	0.0751671	0.0691733	0.0743063	0.0784659	0.0701466
		0.35		0.071697	0.0746757	0.0687183	0.0737275	0.0779065	0.0695485
		0.36		0.0715553	0.0745128	0.0685978	0.0735328	0.077692	0.0693735
		0.37		0.0715341	0.0744855	0.0685828	0.0734812	0.0776017	0.0693607
		0.38		0.0715773	0.0745458	0.0686087	0.0732375	0.0773338	0.0691412
		0.39		0.0718038	0.0747689	0.0688386	0.0730356	0.0770891	0.068982
		0.4		0.0718482	0.0748092	0.0688873	0.0728247	0.0768399	0.0688095
		0.41		0.0720626	0.0750793	0.0690459	0.0727428	0.0767377	0.0687479
		0.42		0.0722153	0.0752559	0.0691746	0.0725636	0.0765471	0.06858
		0.43		0.0726204	0.0757179	0.069523	0.0727387	0.0766819	0.0687955
		0.44		0.0729047	0.0760313	0.0697782	0.0725143	0.0763921	0.0686365
		0.45		0.0730483	0.0762061	0.0698905	0.07225	0.0761191	0.0683809
		0.46		0.0733037	0.0765079	0.0700996	0.0724151	0.0762825	0.0685476
		0.47		0.0737528	0.0770409	0.0704647	0.0730096	0.0769006	0.0691186
		0.48		0.0739347	0.0772616	0.0706077	0.0733501	0.0772725	0.0694276
		0.49		0.074583	0.0779932	0.0711727	0.0741106	0.0780894	0.0701318
		0.5		0.0751582	0.0786173	0.071699	0.0746746	0.0787079	0.0706413
		0.51		0.0760109	0.0795416	0.0724802	0.075285	0.0793294	0.0712407
		0.52		0.0767646	0.0803795	0.0731496	0.0756836	0.0797586	0.0716086
		0.53		0.0775068	0.0812418	0.0737717	0.0764517	0.0805603	0.0723431
		0.54		0.0781643	0.0819423	0.0743862	0.0771889	0.0813677	0.0730101
		0.55		0.0790984	0.0829498	0.0752469	0.0777749	0.0820232	0.0735265
		0.56		0.0796538	0.0835524	0.0757551	0.07845	0.0827598	0.0741401
		0.57		0.0800713	0.0840463	0.0760963	0.0793765	0.0837516	0.0750014
		0.58		0.0807888	0.0848276	0.07675	0.0799821	0.0844161	0.0755481
		0.59		0.08146	0.0855703	0.0773497	0.0805446	0.0849875	0.0761017
		0.6		0.0821274	0.0862848	0.07797	0.0809348	0.0853971	0.0764725
		0.61		0.0828695	0.0871096	0.0786294	0.0816407	0.0861693	0.0771121
		0.62		0.0833312	0.0876069	0.0790554	0.082023	0.0865706	0.0774754
		0.63		0.0841687	0.0884706	0.0798669	0.0826552	0.087243	0.0780674
		0.64		0.0848731	0.0891967	0.0805494	0.0830924	0.0877107	0.078474
		0.65		0.085662	0.090034	0.0812901	0.0835539	0.0882399	0.078868
		0.66		0.0862457	0.0906378	0.0818536	0.0840549	0.0887701	0.0793397
		0.67		0.0873216	0.0917773	0.0828659	0.0846874	0.0894712	0.0799037
		0.68		0.0876981	0.0921808	0.0832153	0.0848954	0.0896739	0.0801168
		0.69		0.088355	0.0929128	0.0837972	0.0853926	0.0902246	0.0805606
		0.7		0.0885332	0.0931034	0.0839629	0.0853669	0.0902325	0.0805012
		0.71		0.0892993	0.0938977	0.084701	0.0858255	0.0907209	0.0809302
		0.72		0.0893655	0.0940089	0.0847222	0.0861092	0.0910085	0.0812099
		0.73		0.0898792	0.0945622	0.0851963	0.0863835	0.0912787	0.0814883
		0.74		0.0902934	0.0950145	0.0855723	0.0865836	0.0914492	0.0817179
		0.75		0.0909335	0.0956744	0.0861926	0.0866753	0.0915487	0.0818018
		0.76		0.0913517	0.0960948	0.0866087	0.086745	0.0916336	0.0818565
		0.77		0.0918465	0.0965889	0.0871042	0.0871245	0.0920262	0.0822227
		0.78		0.0923636	0.0971191	0.087608	0.0867491	0.0915916	0.0819066
		0.79		0.0927198	0.09745	0.0879896	0.0866517	0.0914481	0.0818554
		0.8		0.0927529	0.0975027	0.0880031	0.0866562	0.0914141	0.0818982
		0.81		0.0928905	0.0976206	0.0881605	0.0864453	0.0911517	0.0817389
		0.82		0.0926981	0.0974141	0.0879822	0.0862592	0.0909642	0.0815541
		0.83		0.0927615	0.0974837	0.0880392	0.0863333	0.0909776	0.081689
		0.84		0.0925102	0.0972127	0.0878077	0.0867124	0.0913181	0.0821066
		0.85		0.0924317	0.0971246	0.0877388	0.0866894	0.091281	0.0820978
		0.86		0.0921088	0.0967672	0.0874504	0.0865638	0.0911122	0.0820155
		0.87		0.0918258	0.0964265	0.0872251	0.0864956	0.0910268	0.0819645
		0.88		0.0919452	0.0965392	0.0873511	0.0865603	0.0910657	0.0820549
		0.89		0.0922584	0.0968507	0.0876662	0.0866096	0.0910765	0.0821427
		0.9		0.0921517	0.0966976	0.0876057	0.0864888	0.0908769	0.0821007
		0.91		0.0919817	0.0964965	0.087467	0.0865512	0.0908616	0.0822408
		0.92		0.0917906	0.096272	0.0873091	0.08661	0.090871	0.082349
		0.93		0.0916471	0.0961042	0.08719	0.0865066	0.0907241	0.0822891
		0.94		0.0913443	0.0957619	0.0869267	0.0864044	0.0905722	0.0822365
		0.95		0.0912687	0.0956385	0.0868988	0.0865011	0.0906125	0.0823896
		0.96		0.0910456	0.0953859	0.0867053	0.0863104	0.0903803	0.0822406
		0.97		0.0903374	0.094641	0.0860339	0.086488	0.0905068	0.0824692
		0.98		0.089668	0.0939474	0.0853887	0.0865317	0.0905206	0.0825427
		0.99		0.0891534	0.0933618	0.084945	0.08623	0.0901927	0.0822674
		Time	Perm Test	No Distractor Trials	No Distractor Trials Upper bound	No Distractor Trials Lower bound	Distractor Trials	Distractor Trials Upper bound	Distractor Trials Lower bound
	Parietal	0		0.167942	0.173082	0.162802	0.166221	0.171716	0.160726
	12-18 Hz	0.01		0.166277	0.17136	0.161195	0.165785	0.171284	0.160286
		0.02		0.164789	0.169788	0.159789	0.16469	0.170141	0.159239
		0.03		0.162835	0.167756	0.157914	0.163069	0.16852	0.157617
		0.04		0.161601	0.166444	0.156758	0.16193	0.167368	0.156491
		0.05		0.159101	0.16391	0.154292	0.159862	0.165261	0.154464
		0.06		0.156914	0.161657	0.152171	0.158836	0.164233	0.153439
		0.07		0.154952	0.159592	0.150312	0.156687	0.162036	0.151338
		0.08		0.152557	0.157123	0.147992	0.154746	0.160058	0.149433
		0.09		0.150549	0.155015	0.146083	0.152581	0.157899	0.147263
		0.1		0.14818	0.152522	0.143838	0.150493	0.15578	0.145206
		0.11		0.144885	0.149117	0.140653	0.14772	0.152946	0.142494
		0.12		0.141587	0.14574	0.137434	0.144247	0.1494	0.139093
		0.13		0.137599	0.141625	0.133572	0.140905	0.145924	0.135886
		0.14		0.134595	0.13854	0.130649	0.138168	0.143153	0.133183
		0.15		0.130861	0.134736	0.126987	0.134163	0.139033	0.129293
		0.16		0.127429	0.13125	0.123608	0.131162	0.136018	0.126305
		0.17		0.123589	0.127273	0.119905	0.127329	0.132104	0.122555
		0.18		0.120959	0.124589	0.117328	0.124821	0.129605	0.120037
		0.19		0.117375	0.12093	0.113819	0.121051	0.125796	0.116307
		0.2		0.115113	0.118676	0.11155	0.118876	0.12356	0.114192
		0.21		0.112196	0.115767	0.108625	0.115749	0.12039	0.111109
		0.22		0.110286	0.113846	0.106725	0.113846	0.118434	0.109259
		0.23		0.10825	0.111764	0.104736	0.111761	0.116297	0.107226
		0.24		0.106856	0.110321	0.103391	0.110266	0.114801	0.105732
		0.25		0.105666	0.109131	0.102201	0.108311	0.112831	0.103792
		0.26		0.104296	0.107738	0.100854	0.106548	0.111057	0.102039
		0.27		0.103453	0.106836	0.100069	0.105488	0.109929	0.101048
		0.28		0.102835	0.106206	0.0994633	0.104916	0.10934	0.100493
		0.29		0.101897	0.105224	0.09857	0.104181	0.108526	0.0998367
		0.3		0.101599	0.104897	0.0983007	0.103953	0.108266	0.0996399
		0.31		0.101215	0.104555	0.0978742	0.103595	0.107865	0.0993255
		0.32		0.101324	0.104725	0.0979221	0.102976	0.107228	0.0987238
		0.33		0.100964	0.104361	0.0975667	0.102757	0.106949	0.0985647
		0.34		0.10113	0.104568	0.0976932	0.102286	0.106465	0.0981072
		0.35		0.101161	0.104652	0.0976695	0.102173	0.106351	0.0979956
		0.36		0.101189	0.104709	0.0976687	0.101501	0.105689	0.0973134
		0.37		0.101294	0.104856	0.0977318	0.101556	0.105747	0.0973654
		0.38		0.101767	0.105372	0.0981611	0.101378	0.105562	0.0971945
		0.39		0.101931	0.105574	0.0982876	0.101866	0.10611	0.0976212
		0.4		0.102508	0.106207	0.0988093	0.102029	0.106308	0.0977512
		0.41		0.103146	0.106911	0.0993819	0.101836	0.106113	0.0975596
		0.42		0.104114	0.107968	0.10026	0.10232	0.10665	0.0979901
		0.43		0.104762	0.108696	0.100829	0.102173	0.106525	0.0978206
		0.44		0.105171	0.109162	0.10118	0.102486	0.106805	0.0981667
		0.45		0.105574	0.109623	0.101525	0.103451	0.107859	0.0990436
		0.46		0.106245	0.11037	0.102121	0.104193	0.108631	0.0997554
		0.47		0.106978	0.1112	0.102756	0.104922	0.109377	0.100467
		0.48		0.107451	0.111722	0.103181	0.105545	0.110043	0.101046
		0.49		0.10846	0.112821	0.104099	0.106582	0.111126	0.102038
		0.5		0.109296	0.113775	0.104816	0.10741	0.112031	0.102789
		0.51		0.110985	0.115583	0.106386	0.108544	0.113224	0.103865
		0.52		0.112107	0.116805	0.10741	0.10947	0.114195	0.104745
		0.53		0.113213	0.118035	0.108391	0.111158	0.115989	0.106328
		0.54		0.114134	0.11901	0.109257	0.112288	0.117173	0.107403
		0.55		0.115239	0.120186	0.110293	0.113507	0.118482	0.108532
		0.56		0.116195	0.121216	0.111175	0.113983	0.119026	0.10894
		0.57		0.117499	0.122589	0.112409	0.11537	0.120487	0.110254
		0.58		0.118153	0.12326	0.113047	0.116279	0.121461	0.111097
		0.59		0.119516	0.124724	0.114308	0.117114	0.122422	0.111806
		0.6		0.120448	0.125717	0.11518	0.117586	0.122903	0.112269
		0.61		0.121755	0.127101	0.116409	0.11821	0.123527	0.112892
		0.62		0.123074	0.128445	0.117704	0.119011	0.124335	0.113687
		0.63		0.124365	0.129764	0.118966	0.120292	0.125687	0.114896
		0.64		0.125489	0.13089	0.120088	0.121051	0.126496	0.115606
		0.65		0.126463	0.131875	0.121051	0.122191	0.127595	0.116787
		0.66	0.1836	0.127373	0.13282	0.121926	0.122271	0.12767	0.116871
		0.67	0.1836	0.12762	0.133098	0.122142	0.122338	0.127743	0.116933
		0.68	0.1836	0.128387	0.133901	0.122873	0.122566	0.127971	0.117162
		0.69	0.1836	0.128891	0.134437	0.123345	0.122924	0.128311	0.117536
		0.7	0.1836	0.12919	0.134753	0.123627	0.12334	0.128739	0.11794
		0.71	0.1836	0.1298	0.135387	0.124213	0.123941	0.129332	0.118549
		0.72	0.1836	0.130697	0.136266	0.125129	0.124484	0.129865	0.119103
		0.73	0.1836	0.131738	0.137267	0.126209	0.124558	0.129898	0.119218
		0.74	0.1836	0.132859	0.138323	0.127396	0.124719	0.129987	0.119451
		0.75	0.1836	0.13402	0.139409	0.128631	0.125116	0.130339	0.119893
		0.76	0.1836	0.134949	0.140309	0.129589	0.125399	0.130607	0.120191
		0.77	0.1836	0.135439	0.140712	0.130167	0.125736	0.130898	0.120573
		0.78	0.1836	0.13628	0.141525	0.131035	0.12614	0.131234	0.121046
		0.79	0.1836	0.137999	0.143228	0.132769	0.127132	0.132193	0.122072
		0.8	0.1836	0.137916	0.143062	0.13277	0.127185	0.132166	0.122205
		0.81	0.1836	0.138704	0.143827	0.133581	0.127723	0.132626	0.122819
		0.82	0.1836	0.138956	0.143997	0.133916	0.127656	0.132497	0.122815
		0.83	0.1836	0.140117	0.145158	0.135077	0.128248	0.133085	0.123411
		0.84	0.1836	0.140584	0.145619	0.13555	0.128863	0.133654	0.124071
		0.85	0.1836	0.141313	0.146286	0.13634	0.129174	0.13396	0.124388
		0.86	0.1836	0.141167	0.146119	0.136216	0.129452	0.134222	0.124682
		0.87	0.1836	0.141409	0.146309	0.136508	0.129773	0.13448	0.125067
		0.88	0.1836	0.141556	0.146451	0.136661	0.130127	0.134789	0.125466
		0.89	0.1836	0.142425	0.147365	0.137484	0.130216	0.134863	0.125569
		0.9	0.1836	0.142369	0.147322	0.137415	0.130425	0.135045	0.125804
		0.91	0.1836	0.142502	0.147416	0.137587	0.130314	0.134848	0.12578
		0.92	0.1836	0.142421	0.147287	0.137555	0.130609	0.135076	0.126141
		0.93	0.1836	0.142259	0.147121	0.137397	0.130784	0.135173	0.126395
		0.94	0.1836	0.142401	0.147237	0.137564	0.130972	0.135356	0.126587
		0.95	0.1836	0.14194	0.14673	0.13715	0.131162	0.135492	0.126832
		0.96	0.1836	0.141459	0.146229	0.136689	0.131006	0.135286	0.126727
		0.97	0.1836	0.140468	0.145181	0.135755	0.13088	0.135067	0.126692
		0.98	0.1836	0.139762	0.144401	0.135124	0.13057	0.13472	0.12642
		0.99	0.1836	0.139051	0.143609	0.134492	0.130652	0.134767	0.126536
		Time	Perm Test	No Distractor Trials	No Distractor Trials Upper bound	No Distractor Trials Lower bound	Distractor Trials	Distractor Trials Upper bound	Distractor Trials Lower bound
	Parietal	0		0.199547	0.203606	0.195487	0.200383	0.203897	0.196868
	18-26 Hz	0.01		0.197825	0.201845	0.193805	0.199226	0.202708	0.195744
		0.02		0.197062	0.201037	0.193087	0.19828	0.201766	0.194793
		0.03		0.195889	0.199825	0.191952	0.197219	0.200586	0.193853
		0.04		0.195035	0.198934	0.191136	0.195795	0.199142	0.192448
		0.05		0.193605	0.197484	0.189726	0.193452	0.196734	0.19017
		0.06		0.193111	0.196955	0.189268	0.193389	0.19664	0.190139
		0.07		0.192237	0.195952	0.188522	0.192089	0.195329	0.18885
		0.08		0.190258	0.193845	0.186672	0.190871	0.194183	0.187559
		0.09		0.188323	0.191755	0.184892	0.188602	0.191908	0.185297
		0.1		0.186563	0.189891	0.183235	0.186271	0.189491	0.183052
		0.11		0.18415	0.187385	0.180915	0.184884	0.188075	0.181693
		0.12		0.182019	0.185167	0.178871	0.182454	0.185587	0.179321
		0.13		0.178667	0.181717	0.175616	0.179008	0.182069	0.175948
		0.14		0.17646	0.179514	0.173407	0.176517	0.179562	0.173471
		0.15		0.173407	0.176464	0.170349	0.172549	0.175511	0.169587
		0.16		0.170965	0.174019	0.167912	0.169741	0.172655	0.166827
		0.17		0.1674	0.170542	0.164257	0.166247	0.169127	0.163367
		0.18		0.164485	0.167672	0.161299	0.163997	0.166918	0.161076
		0.19		0.161854	0.165057	0.15865	0.161597	0.164522	0.158673
		0.2		0.160713	0.163988	0.157438	0.160202	0.163113	0.15729
		0.21		0.159035	0.162356	0.155714	0.157488	0.160396	0.154579
		0.22		0.157927	0.161248	0.154605	0.156096	0.159055	0.153137
		0.23		0.155783	0.159055	0.152511	0.15427	0.157279	0.15126
		0.24		0.154699	0.157926	0.151472	0.154057	0.157036	0.151079
		0.25		0.153161	0.156378	0.149944	0.152935	0.155864	0.150006
		0.26		0.151981	0.155198	0.148764	0.151973	0.154878	0.149068
		0.27		0.151311	0.154508	0.148114	0.151615	0.154442	0.148787
		0.28		0.150227	0.153375	0.14708	0.151228	0.153986	0.14847
		0.29		0.149181	0.152231	0.146131	0.151211	0.153869	0.148552
		0.3		0.148527	0.151514	0.145539	0.150402	0.152993	0.147811
		0.31		0.147543	0.15046	0.144626	0.150839	0.153323	0.148356
		0.32		0.147335	0.1502	0.14447	0.15096	0.153311	0.148608
		0.33		0.148276	0.151037	0.145516	0.150666	0.15292	0.148411
		0.34		0.148829	0.151545	0.146113	0.150834	0.152996	0.148672
		0.35		0.149443	0.152095	0.146791	0.151674	0.153756	0.149591
		0.36		0.149759	0.152364	0.147153	0.152033	0.15411	0.149956
		0.37		0.151336	0.153944	0.148728	0.152273	0.154352	0.150194
		0.38		0.15255	0.155193	0.149908	0.153142	0.155135	0.151148
		0.39		0.154152	0.156827	0.151478	0.154456	0.156504	0.152408
		0.4		0.155641	0.158378	0.152904	0.154944	0.157015	0.152873
		0.41		0.157742	0.160545	0.154939	0.157109	0.15919	0.155028
		0.42		0.15934	0.162166	0.156515	0.158458	0.160515	0.156401
		0.43		0.160679	0.16356	0.157799	0.159731	0.161796	0.157667
		0.44		0.162186	0.165137	0.159236	0.161079	0.163169	0.15899
		0.45		0.164918	0.167973	0.161863	0.16269	0.164912	0.160468
		0.46		0.166692	0.169881	0.163503	0.163725	0.166031	0.16142
		0.47		0.168887	0.17222	0.165553	0.165348	0.167774	0.162922
		0.48		0.170328	0.173712	0.166944	0.166587	0.169171	0.164003
		0.49		0.172367	0.175951	0.168782	0.16867	0.171411	0.165929
		0.5		0.17312	0.176818	0.169422	0.169534	0.172339	0.166728
		0.51		0.17498	0.178917	0.171043	0.170492	0.17345	0.167534
		0.52		0.176209	0.180321	0.172096	0.171264	0.174304	0.168224
		0.53	0.207975	0.17775	0.182169	0.173331	0.171936	0.17511	0.168761
		0.54	0.207975	0.179352	0.183968	0.174736	0.172526	0.175823	0.16923
		0.55	0.207975	0.181214	0.185972	0.176457	0.172917	0.176446	0.169388
		0.56	0.207975	0.182412	0.187205	0.17762	0.174565	0.178284	0.170845
		0.57	0.207975	0.18338	0.188282	0.178477	0.175099	0.178943	0.171255
		0.58	0.207975	0.184377	0.189399	0.179354	0.175616	0.179579	0.171653
		0.59	0.207975	0.184387	0.189427	0.179348	0.176235	0.180282	0.172189
		0.6	0.207975	0.184528	0.189676	0.17938	0.176277	0.180422	0.172132
		0.61	0.207975	0.184844	0.190079	0.179608	0.176015	0.180246	0.171785
		0.62	0.207975	0.184393	0.18963	0.179156	0.175812	0.18007	0.171554
		0.63	0.207975	0.183427	0.188648	0.178206	0.174905	0.179151	0.170658
		0.64	0.207975	0.182415	0.187677	0.177152	0.173772	0.177915	0.16963
		0.65	0.207975	0.181266	0.186521	0.176011	0.172689	0.176778	0.168601
		0.66	0.207975	0.179804	0.185066	0.174542	0.171359	0.17539	0.167327
		0.67	0.207975	0.177733	0.183009	0.172458	0.169668	0.173611	0.165725
		0.68	0.207975	0.175621	0.180884	0.170357	0.168583	0.172435	0.164732
		0.69	0.207975	0.174114	0.1794	0.168828	0.167443	0.171192	0.163695
		0.7	0.207975	0.172896	0.178162	0.167629	0.166423	0.170196	0.162649
		0.71	0.207975	0.171233	0.176507	0.165959	0.165001	0.168691	0.161312
		0.72	0.207975	0.17097	0.176199	0.165741	0.163901	0.167519	0.160284
		0.73	0.207975	0.170136	0.175241	0.165031	0.162754	0.166262	0.159246
		0.74	0.207975	0.170051	0.175038	0.165064	0.161846	0.165308	0.158384
		0.75	0.207975	0.169046	0.173834	0.164259	0.160562	0.163949	0.157176
		0.76	0.207975	0.168619	0.173243	0.163995	0.15935	0.162692	0.156008
		0.77	0.207975	0.168101	0.172532	0.16367	0.158369	0.161579	0.155159
		0.78	0.207975	0.16793	0.172174	0.163686	0.157572	0.160687	0.154457
		0.79	0.207975	0.167638	0.171659	0.163617	0.157508	0.160522	0.154493
		0.8	0.207975	0.167547	0.17149	0.163605	0.157176	0.160127	0.154225
		0.81	0.207975	0.166941	0.170761	0.16312	0.156755	0.159634	0.153877
		0.82	0.207975	0.167052	0.170804	0.1633	0.155948	0.158768	0.153128
		0.83	0.207975	0.167138	0.170817	0.163459	0.155656	0.15849	0.152823
		0.84	0.207975	0.166627	0.170275	0.162979	0.155563	0.158299	0.152826
		0.85	0.207975	0.165803	0.169453	0.162154	0.155057	0.157728	0.152386
		0.86	0.207975	0.165971	0.169598	0.162343	0.154331	0.15699	0.151671
		0.87	0.207975	0.165384	0.169047	0.161721	0.154075	0.156703	0.151447
		0.88	0.207975	0.164843	0.168527	0.161158	0.153577	0.15619	0.150964
		0.89	0.207975	0.1641	0.167768	0.160432	0.153824	0.156454	0.151195
		0.9	0.207975	0.163208	0.166882	0.159535	0.153979	0.156551	0.151408
		0.91	0.207975	0.161911	0.16554	0.158281	0.153779	0.1563	0.151258
		0.92	0.207975	0.160825	0.164405	0.157246	0.153406	0.1559	0.150912
		0.93	0.207975	0.159753	0.163387	0.156119	0.152528	0.154994	0.150062
		0.94	0.207975	0.159309	0.162957	0.155661	0.151836	0.154321	0.149351
		0.95	0.207975	0.157927	0.161477	0.154377	0.151424	0.153801	0.149047
		0.96	0.207975	0.15653	0.160068	0.152991	0.15135	0.153684	0.149015
		0.97		0.155158	0.158657	0.151659	0.150327	0.152675	0.147978
		0.98		0.154312	0.157823	0.150802	0.149867	0.152174	0.147561
		0.99		0.153504	0.156957	0.150051	0.149017	0.151301	0.146733
		Time	Perm Test	No Distractor Trials	No Distractor Trials Upper bound	No Distractor Trials Lower bound	Distractor Trials	Distractor Trials Upper bound	Distractor Trials Lower bound
	PFC	0		0.0673698	0.0707938	0.0639457	0.0691472	0.0726681	0.0656262
	8-12 Hz	0.01		0.0673702	0.0708076	0.0639328	0.0686325	0.0720867	0.0651782
		0.02		0.067046	0.0704721	0.0636198	0.0683456	0.0717953	0.0648959
		0.03		0.0665265	0.0699055	0.0631475	0.0680462	0.0714743	0.0646181
		0.04		0.0659781	0.0693069	0.0626493	0.0675066	0.0709388	0.0640743
		0.05		0.0650386	0.0683163	0.0617608	0.0670418	0.0704541	0.0636295
		0.06		0.0648675	0.0681415	0.0615934	0.0666354	0.0700477	0.063223
		0.07		0.0643394	0.0676147	0.0610641	0.0662056	0.0695932	0.0628181
		0.08		0.0638911	0.0671621	0.06062	0.0659772	0.0693328	0.0626216
		0.09		0.0632625	0.0665302	0.0599947	0.0654142	0.0687781	0.0620503
		0.1		0.0628651	0.0660727	0.0596575	0.0649733	0.068315	0.0616315
		0.11		0.0623696	0.0655472	0.059192	0.0643672	0.0676584	0.061076
		0.12		0.0617762	0.0648689	0.0586834	0.0637477	0.0670412	0.0604543
		0.13		0.061494	0.0645421	0.0584458	0.0634153	0.06667	0.0601606
		0.14		0.0613691	0.064395	0.0583431	0.0631326	0.066398	0.0598672
		0.15		0.0606396	0.0636134	0.0576659	0.0626911	0.0659498	0.0594325
		0.16		0.0601014	0.0630088	0.057194	0.0620655	0.065283	0.058848
		0.17		0.0599262	0.0627931	0.0570593	0.0612827	0.0644479	0.0581175
		0.18		0.0596359	0.0624536	0.0568182	0.0607075	0.0638255	0.0575894
		0.19		0.0593855	0.0621417	0.0566292	0.0604466	0.0635597	0.0573335
		0.2		0.0592305	0.0619712	0.0564898	0.0603079	0.0634044	0.0572114
		0.21		0.0589381	0.0616249	0.0562514	0.0597583	0.0627786	0.056738
		0.22		0.0587947	0.0614533	0.0561361	0.0594142	0.0624081	0.0564203
		0.23		0.0584987	0.0610911	0.0559062	0.0588541	0.0618362	0.0558721
		0.24		0.0580807	0.0605978	0.0555636	0.0585751	0.0615375	0.0556127
		0.25		0.0578683	0.0603014	0.0554351	0.0579748	0.0609082	0.0550415
		0.26		0.0576919	0.060047	0.0553368	0.057565	0.0604686	0.0546613
		0.27		0.0576105	0.0598534	0.0553676	0.0571722	0.0600457	0.0542987
		0.28		0.0574665	0.0596653	0.0552678	0.0568062	0.0596306	0.0539818
		0.29		0.0574651	0.0595658	0.0553645	0.0562703	0.0590426	0.053498
		0.3		0.0575096	0.0595789	0.0554402	0.0561083	0.0588408	0.0533758
		0.31		0.0573384	0.0593855	0.0552912	0.0562642	0.0589689	0.0535595
		0.32		0.057088	0.0591095	0.0550665	0.0561415	0.0588234	0.0534597
		0.33		0.0571186	0.0591407	0.0550966	0.0561687	0.0588226	0.0535148
		0.34		0.0571389	0.059138	0.0551399	0.0560371	0.0586728	0.0534015
		0.35		0.0573055	0.0592924	0.0553187	0.055788	0.0584127	0.0531634
		0.36		0.0573022	0.0592631	0.0553413	0.0557612	0.0583815	0.0531409
		0.37		0.0570809	0.0590203	0.0551415	0.0557096	0.0583199	0.0530994
		0.38		0.0569163	0.0588221	0.0550105	0.0556456	0.0582455	0.0530457
		0.39		0.0569776	0.0588821	0.0550732	0.0558523	0.0584381	0.0532665
		0.4		0.0569868	0.0589033	0.0550703	0.0558573	0.0584532	0.0532613
		0.41		0.0570156	0.058943	0.0550883	0.0559087	0.0585166	0.0533008
		0.42		0.0572829	0.0592346	0.0553313	0.0561399	0.0587668	0.053513
		0.43		0.0577957	0.0598245	0.0557669	0.0563272	0.0589648	0.0536896
		0.44		0.0578862	0.0599578	0.0558145	0.0566341	0.0592618	0.0540064
		0.45		0.058517	0.0606698	0.0563641	0.0569293	0.059608	0.0542506
		0.46		0.0584344	0.0606176	0.0562512	0.0571435	0.0598391	0.0544478
		0.47		0.0590136	0.0612363	0.056791	0.0573742	0.060099	0.0546494
		0.48		0.0592195	0.0614914	0.0569476	0.0575538	0.0602765	0.0548311
		0.49		0.0598265	0.0621737	0.0574793	0.0577184	0.0604192	0.0550175
		0.5		0.0600805	0.0624624	0.0576985	0.0578701	0.0606211	0.0551191
		0.51		0.0601766	0.0626103	0.0577429	0.0584578	0.0612368	0.0556789
		0.52		0.0601437	0.0625957	0.0576917	0.0585951	0.0614225	0.0557677
		0.53		0.060451	0.0629381	0.0579639	0.0589827	0.0618485	0.0561169
		0.54		0.0607852	0.0633245	0.0582459	0.0594185	0.0622943	0.0565426
		0.55		0.060784	0.0633538	0.0582143	0.0600372	0.0629458	0.0571285
		0.56		0.061016	0.0635935	0.0584384	0.0603444	0.0632676	0.0574212
		0.57		0.0614214	0.0640312	0.0588117	0.0610083	0.0639562	0.0580603
		0.58		0.0613316	0.063962	0.0587012	0.0611476	0.0640941	0.0582011
		0.59		0.0614905	0.0641491	0.058832	0.0616872	0.0646622	0.0587122
		0.6		0.061791	0.0644645	0.0591175	0.0617895	0.0648097	0.0587693
		0.61		0.0621761	0.0648689	0.0594833	0.0620985	0.065138	0.059059
		0.62		0.0623318	0.0650537	0.0596099	0.0621818	0.0652305	0.059133
		0.63		0.0625761	0.0653294	0.0598228	0.0619835	0.0650542	0.0589129
		0.64		0.0628819	0.0656405	0.0601234	0.0619423	0.0650409	0.0588438
		0.65		0.062945	0.0656922	0.0601978	0.062423	0.06556	0.0592861
		0.66		0.0632542	0.0660079	0.0605005	0.0626751	0.0658204	0.0595297
		0.67		0.0634583	0.0662066	0.06071	0.0629925	0.0661815	0.0598035
		0.68		0.0634697	0.0662363	0.0607031	0.0632526	0.0664491	0.060056
		0.69		0.0635652	0.0663454	0.0607851	0.0635757	0.0668138	0.0603376
		0.7		0.0635664	0.0663667	0.0607662	0.063737	0.0670077	0.0604662
		0.71		0.0636537	0.0664844	0.0608229	0.0636403	0.0669182	0.0603625
		0.72		0.063585	0.0664223	0.0607476	0.0633218	0.0665543	0.0600894
		0.73		0.0635835	0.0664392	0.0607278	0.0631269	0.0663812	0.0598725
		0.74		0.0634568	0.0663119	0.0606016	0.0629966	0.066248	0.0597451
		0.75		0.0632942	0.0661341	0.0604543	0.0632718	0.0665398	0.0600037
		0.76		0.0631007	0.0659254	0.0602759	0.0633422	0.0666631	0.0600213
		0.77		0.0631268	0.0659649	0.0602886	0.0634852	0.0668105	0.06016
		0.78		0.0630484	0.0658707	0.0602262	0.0629731	0.0662721	0.0596742
		0.79		0.0628597	0.0656765	0.0600428	0.0627163	0.0659898	0.0594429
		0.8		0.0627198	0.0655307	0.059909	0.0625821	0.0658186	0.0593456
		0.81		0.0622826	0.0650738	0.0594913	0.0627229	0.065966	0.0594798
		0.82		0.0620742	0.064855	0.0592935	0.0623962	0.0655933	0.0591992
		0.83		0.0615856	0.0643578	0.0588135	0.0623484	0.0655384	0.0591584
		0.84		0.0613442	0.0641213	0.0585671	0.0620456	0.0652087	0.0588824
		0.85		0.0611208	0.0638848	0.0583567	0.0621909	0.0653593	0.0590225
		0.86		0.0607371	0.0634782	0.0579961	0.0622106	0.0653716	0.0590496
		0.87		0.0604659	0.0631491	0.0577826	0.062208	0.0653437	0.0590722
		0.88		0.0602545	0.0629289	0.0575801	0.0619879	0.0650781	0.0588976
		0.89		0.0600197	0.0626648	0.0573746	0.0617763	0.0648156	0.058737
		0.9		0.0594616	0.0620744	0.0568487	0.0613816	0.0643448	0.0584183
		0.91		0.059235	0.0618124	0.0566577	0.0614545	0.0644097	0.0584993
		0.92		0.0593011	0.0618833	0.0567189	0.061459	0.0643801	0.058538
		0.93		0.0587668	0.0613075	0.0562262	0.0609983	0.0638439	0.0581527
		0.94		0.0585952	0.0611216	0.0560687	0.0605192	0.0633425	0.0576958
		0.95		0.0585708	0.0610979	0.0560437	0.0601669	0.0629515	0.0573823
		0.96		0.058529	0.0610454	0.0560126	0.0597563	0.0625134	0.0569991
		0.97		0.0584075	0.0609153	0.0558996	0.0595982	0.0623406	0.0568558
		0.98		0.0581488	0.0606573	0.0556404	0.0590749	0.0617695	0.0563802
		0.99		0.0582325	0.060764	0.0557011	0.0587761	0.0614458	0.0561063
		Time	Perm Test	No Distractor Trials	No Distractor Trials Upper bound	No Distractor Trials Lower bound	Distractor Trials	Distractor Trials Upper bound	Distractor Trials Lower bound
	PFC	0		0.127031	0.130572	0.12349	0.122432	0.126089	0.118776
	12-18 Hz	0.01		0.125951	0.129486	0.122416	0.121699	0.125286	0.118112
		0.02		0.124582	0.128059	0.121104	0.121224	0.124771	0.117677
		0.03		0.123052	0.126419	0.119686	0.120126	0.123665	0.116588
		0.04		0.122021	0.125355	0.118686	0.119531	0.123032	0.116031
		0.05		0.119795	0.123002	0.116587	0.118663	0.122154	0.115172
		0.06		0.118571	0.121684	0.115459	0.118056	0.121494	0.114618
		0.07		0.117519	0.120576	0.114462	0.117242	0.120604	0.113879
		0.08		0.116623	0.119653	0.113593	0.116276	0.119579	0.112974
		0.09		0.115578	0.118584	0.112573	0.115269	0.118508	0.11203
		0.1		0.114165	0.117097	0.111233	0.11342	0.116579	0.110261
		0.11		0.113057	0.115851	0.110262	0.112452	0.115588	0.109315
		0.12		0.111718	0.114433	0.109003	0.111299	0.114385	0.108214
		0.13		0.110161	0.112745	0.107578	0.109675	0.11269	0.10666
		0.14		0.108658	0.111166	0.106151	0.108601	0.111586	0.105615
		0.15		0.106683	0.109117	0.10425	0.107123	0.110027	0.10422
		0.16		0.10547	0.107811	0.103129	0.105396	0.108247	0.102545
		0.17		0.104053	0.106366	0.101739	0.103005	0.105799	0.10021
		0.18		0.102699	0.104972	0.100427	0.101343	0.104073	0.098613
		0.19		0.100761	0.102997	0.0985247	0.0995465	0.102228	0.0968654
		0.2		0.0997867	0.101998	0.0975749	0.0984733	0.101165	0.0957817
		0.21		0.098462	0.100638	0.0962859	0.0966519	0.0992963	0.0940076
		0.22		0.0972745	0.0994244	0.0951245	0.0956017	0.0982307	0.0929727
		0.23		0.0959043	0.097994	0.0938146	0.0941328	0.0966835	0.0915822
		0.24		0.0950607	0.097146	0.0929755	0.0929614	0.0955131	0.0904096
		0.25		0.0941121	0.0961893	0.092035	0.0912662	0.0937948	0.0887376
		0.26		0.0935993	0.0956264	0.0915722	0.0904575	0.0930007	0.0879143
		0.27		0.0925994	0.094557	0.0906418	0.0891373	0.0917023	0.0865723
		0.28		0.0921636	0.0941082	0.090219	0.0883582	0.0909225	0.085794
		0.29	0.1428	0.091995	0.093957	0.0900331	0.0873693	0.0898806	0.084858
		0.3	0.1428	0.0921344	0.0941198	0.0901491	0.0869697	0.0894968	0.0844426
		0.31	0.1428	0.0919153	0.0938932	0.0899374	0.0867643	0.0892744	0.0842542
		0.32	0.1428	0.0916489	0.0936379	0.08966	0.0861897	0.08868	0.0836994
		0.33	0.1428	0.09136	0.0934153	0.0893047	0.0859559	0.0884772	0.0834347
		0.34	0.1428	0.0910687	0.0931291	0.0890083	0.0858972	0.0884279	0.0833666
		0.35	0.1428	0.0909658	0.0930545	0.088877	0.0852925	0.0878044	0.0827806
		0.36	0.1428	0.0911572	0.0932963	0.0890182	0.0854524	0.08798	0.0829248
		0.37	0.1428	0.0915772	0.0938089	0.0893456	0.0858763	0.0884163	0.0833363
		0.38	0.1428	0.0916964	0.0939611	0.0894317	0.086181	0.088734	0.083628
		0.39	0.1428	0.0917143	0.0940226	0.089406	0.0861807	0.0887489	0.0836125
		0.4	0.1428	0.0919252	0.0942768	0.0895736	0.0863116	0.0888949	0.0837284
		0.41	0.1428	0.0924073	0.0947894	0.0900253	0.0863719	0.088999	0.0837448
		0.42	0.1428	0.0927388	0.0951552	0.0903224	0.0866954	0.0893607	0.0840301
		0.43	0.1428	0.0932175	0.0957307	0.0907042	0.0873328	0.0900486	0.0846171
		0.44	0.1428	0.0934319	0.0959713	0.0908924	0.0872057	0.0899488	0.0844626
		0.45	0.1428	0.0939532	0.0965668	0.0913395	0.0877249	0.090506	0.0849437
		0.46	0.1428	0.0940718	0.0966806	0.0914631	0.0876845	0.0904765	0.0848925
		0.47	0.1428	0.0944916	0.0971891	0.0917942	0.0878869	0.0906993	0.0850745
		0.48	0.1428	0.0947396	0.097485	0.0919943	0.0883508	0.0912081	0.0854935
		0.49	0.1428	0.0952842	0.0980522	0.0925161	0.0886548	0.0915821	0.0857275
		0.5	0.1428	0.0954596	0.0982511	0.0926681	0.0891066	0.0920577	0.0861555
		0.51	0.1428	0.0958361	0.0986567	0.0930156	0.0899057	0.0929127	0.0868986
		0.52	0.1428	0.0960985	0.0989619	0.0932351	0.0907461	0.0938131	0.0876791
		0.53	0.1428	0.096657	0.0996131	0.0937008	0.091422	0.0944787	0.0883652
		0.54	0.1428	0.0969303	0.0998969	0.0939637	0.0919136	0.0949543	0.088873
		0.55		0.0969959	0.0999918	0.0939999	0.0929151	0.0959552	0.089875
		0.56		0.09759	0.100617	0.0945627	0.0937242	0.0968138	0.0906346
		0.57		0.0982564	0.101233	0.0952798	0.0943243	0.0974707	0.0911779
		0.58		0.0982536	0.10119	0.0953177	0.0950481	0.0982106	0.0918857
		0.59		0.0988124	0.1018	0.0958254	0.095166	0.0983077	0.0920243
		0.6		0.0992713	0.102311	0.096232	0.0959069	0.0990625	0.0927513
		0.61		0.0996466	0.102724	0.0965691	0.0962626	0.0994455	0.0930798
		0.62		0.0995845	0.102633	0.0965365	0.0964021	0.0995784	0.0932258
		0.63		0.100388	0.103448	0.0973275	0.096772	0.0999524	0.0935917
		0.64		0.100882	0.10392	0.0978451	0.0969944	0.100152	0.0938373
		0.65		0.101279	0.104219	0.0983385	0.0972542	0.100373	0.0941351
		0.66		0.101653	0.104599	0.0987071	0.0976182	0.100725	0.0945111
		0.67		0.102123	0.105049	0.0991978	0.0978768	0.100981	0.0947722
		0.68		0.102732	0.105664	0.0997994	0.0982112	0.101349	0.0950733
		0.69		0.103477	0.106407	0.100548	0.0992085	0.102393	0.0960235
		0.7		0.103595	0.106494	0.100697	0.0997814	0.10301	0.0965524
		0.71		0.104094	0.10692	0.101268	0.0997823	0.103057	0.0965073
		0.72		0.104414	0.107243	0.101585	0.0999238	0.10321	0.0966375
		0.73		0.104923	0.107695	0.10215	0.100129	0.103455	0.0968028
		0.74		0.105227	0.107992	0.102461	0.0998807	0.10318	0.0965816
		0.75		0.10544	0.108187	0.102692	0.100734	0.104094	0.0973743
		0.76		0.105645	0.108368	0.102923	0.101347	0.104728	0.0979667
		0.77		0.105932	0.10865	0.103214	0.101178	0.104521	0.0978344
		0.78		0.105684	0.108398	0.102969	0.100587	0.103888	0.0972854
		0.79		0.10543	0.108164	0.102696	0.100388	0.103571	0.0972043
		0.8		0.105377	0.108083	0.102671	0.0996657	0.102777	0.0965548
		0.81		0.105051	0.107756	0.102345	0.0997992	0.102897	0.0967016
		0.82		0.10491	0.107602	0.102217	0.0996033	0.10263	0.0965768
		0.83		0.105233	0.107926	0.102539	0.0998611	0.102828	0.0968942
		0.84		0.104711	0.107402	0.102019	0.0998166	0.102757	0.0968765
		0.85		0.104307	0.106997	0.101616	0.0991998	0.102116	0.0962831
		0.86		0.103991	0.106665	0.101316	0.0989508	0.101809	0.0960922
		0.87		0.104144	0.106814	0.101475	0.0990211	0.101856	0.0961863
		0.88		0.103819	0.106481	0.101156	0.0986125	0.101436	0.0957891
		0.89		0.103371	0.105984	0.100757	0.0988173	0.101603	0.0960315
		0.9		0.102969	0.105554	0.100383	0.0986924	0.101427	0.0959577
		0.91		0.10258	0.105148	0.100012	0.0989031	0.101608	0.0961977
		0.92		0.102783	0.105332	0.100233	0.0988945	0.101554	0.0962354
		0.93		0.103065	0.105584	0.100545	0.0988618	0.101443	0.0962801
		0.94	0.1428	0.103202	0.105709	0.100695	0.0985972	0.101123	0.096071
		0.95	0.1428	0.102971	0.105495	0.100447	0.0980736	0.100527	0.0956203
		0.96	0.1428	0.102908	0.105416	0.100401	0.0975886	0.0999984	0.0951789
		0.97	0.1428	0.103171	0.105698	0.100645	0.097037	0.0993525	0.0947215
		0.98	0.1428	0.102541	0.10509	0.0999932	0.0966676	0.0989285	0.0944067
		0.99	0.1428	0.102049	0.104623	0.0994756	0.0964514	0.0986981	0.0942047
		Time	Perm Test	No Distractor Trials	No Distractor Trials Upper bound	No Distractor Trials Lower bound	Distractor Trials	Distractor Trials Upper bound	Distractor Trials Lower bound
	PFC	0		0.175853	0.178346	0.17336	0.173185	0.17489	0.17148
	18-26 Hz	0.01		0.175192	0.177588	0.172795	0.172173	0.173843	0.170503
		0.02		0.174161	0.176479	0.171844	0.171997	0.173667	0.170326
		0.03		0.173037	0.175239	0.170835	0.170462	0.172036	0.168887
		0.04		0.172423	0.174585	0.170262	0.170026	0.171565	0.168487
		0.05		0.172196	0.174242	0.170151	0.168997	0.170555	0.167438
		0.06		0.171397	0.173367	0.169427	0.168633	0.170259	0.167007
		0.07		0.170026	0.171938	0.168114	0.167368	0.169008	0.165728
		0.08		0.16891	0.170745	0.167075	0.166375	0.167993	0.164757
		0.09		0.168462	0.170298	0.166626	0.165074	0.166659	0.163488
		0.1		0.167956	0.169779	0.166134	0.163478	0.165142	0.161814
		0.11		0.167111	0.168922	0.165301	0.161949	0.163697	0.1602
		0.12		0.165159	0.166957	0.163361	0.160588	0.162358	0.158818
		0.13		0.163411	0.165209	0.161613	0.159396	0.161224	0.157569
		0.14		0.161461	0.163259	0.159662	0.158272	0.160088	0.156456
		0.15		0.160164	0.161978	0.158351	0.156549	0.158426	0.154671
		0.16		0.158682	0.160592	0.156773	0.155037	0.156978	0.153096
		0.17		0.156128	0.158015	0.15424	0.153284	0.155235	0.151334
		0.18		0.154499	0.156406	0.152592	0.152071	0.154033	0.15011
		0.19		0.152957	0.154873	0.151041	0.150157	0.152129	0.148185
		0.2		0.151898	0.153883	0.149914	0.148601	0.150584	0.146618
		0.21		0.15027	0.152327	0.148213	0.147745	0.149735	0.145755
		0.22		0.148776	0.150848	0.146704	0.146935	0.14895	0.144921
		0.23		0.146331	0.148403	0.144258	0.145326	0.147366	0.143286
		0.24		0.145691	0.147785	0.143597	0.144099	0.146117	0.142081
		0.25		0.145033	0.147182	0.142884	0.142501	0.144478	0.140523
		0.26		0.14393	0.146063	0.141798	0.141538	0.143501	0.139575
		0.27		0.142871	0.145046	0.140696	0.140331	0.14225	0.138411
		0.28		0.142427	0.144662	0.140193	0.139616	0.141501	0.137731
		0.29		0.141659	0.143877	0.139441	0.138724	0.140625	0.136823
		0.3		0.141388	0.143588	0.139188	0.137947	0.139889	0.136005
		0.31		0.140526	0.142703	0.138349	0.137047	0.138995	0.1351
		0.32		0.139651	0.141809	0.137494	0.136703	0.138661	0.134744
		0.33		0.139127	0.141339	0.136914	0.136171	0.138112	0.134231
		0.34		0.138213	0.140363	0.136063	0.135717	0.137598	0.133837
		0.35		0.138011	0.140151	0.135871	0.134874	0.136767	0.13298
		0.36		0.137704	0.139828	0.135581	0.134399	0.136317	0.132482
		0.37	0.1836	0.13761	0.139701	0.13552	0.133304	0.135137	0.131472
		0.38	0.1836	0.137597	0.139678	0.135517	0.132862	0.134686	0.131038
		0.39	0.1836	0.138227	0.140299	0.136154	0.132934	0.134689	0.131178
		0.4	0.1836	0.138265	0.140337	0.136192	0.133501	0.135237	0.131766
		0.41	0.1836	0.139126	0.141147	0.137106	0.133225	0.134927	0.131523
		0.42	0.1836	0.13951	0.141542	0.137479	0.133397	0.135073	0.131721
		0.43	0.1836	0.140092	0.142111	0.138073	0.134174	0.13577	0.132577
		0.44	0.1836	0.140885	0.142833	0.138936	0.135559	0.137185	0.133933
		0.45	0.1836	0.141908	0.143852	0.139963	0.136521	0.138022	0.135021
		0.46	0.1836	0.142975	0.144946	0.141005	0.136418	0.137858	0.134978
		0.47	0.1836	0.143652	0.145601	0.141704	0.13774	0.139108	0.136373
		0.48	0.1836	0.144154	0.146096	0.142212	0.1382	0.139535	0.136864
		0.49	0.1836	0.145266	0.147171	0.143362	0.13925	0.140596	0.137903
		0.5	0.1836	0.145682	0.147545	0.143819	0.139136	0.140449	0.137822
		0.51	0.1836	0.147279	0.149133	0.145424	0.139403	0.140717	0.138089
		0.52	0.1836	0.148169	0.149955	0.146383	0.139871	0.141156	0.138587
		0.53	0.1836	0.149373	0.151247	0.147499	0.140498	0.141828	0.139167
		0.54	0.1836	0.149538	0.151427	0.14765	0.140314	0.141625	0.139003
		0.55	0.1836	0.150219	0.152081	0.148356	0.140184	0.141559	0.138808
		0.56	0.1836	0.150303	0.152172	0.148433	0.140167	0.141551	0.138783
		0.57	0.1836	0.150766	0.152663	0.148868	0.141157	0.14257	0.139743
		0.58	0.1836	0.150971	0.152897	0.149044	0.142132	0.143536	0.140728
		0.59	0.1836	0.150851	0.152864	0.148838	0.142542	0.143975	0.14111
		0.6	0.1836	0.150751	0.152732	0.148769	0.1425	0.143887	0.141114
		0.61	0.1836	0.151074	0.153106	0.149042	0.143759	0.145136	0.142382
		0.62	0.1836	0.150808	0.152848	0.148767	0.144263	0.145659	0.142867
		0.63	0.1836	0.150347	0.152339	0.148354	0.144561	0.145962	0.14316
		0.64	0.1836	0.150826	0.152839	0.148814	0.144863	0.146258	0.143467
		0.65	0.1836	0.150439	0.152375	0.148504	0.145282	0.146643	0.14392
		0.66	0.1836	0.150887	0.152825	0.14895	0.145329	0.146693	0.143964
		0.67	0.1836	0.151409	0.153327	0.149491	0.145809	0.147237	0.144382
		0.68	0.1836	0.151494	0.153438	0.149551	0.145567	0.146982	0.144151
		0.69	0.1836	0.151097	0.153099	0.149095	0.145413	0.146854	0.143972
		0.7	0.1836	0.151219	0.153284	0.149154	0.144843	0.146309	0.143378
		0.71	0.1836	0.150894	0.152944	0.148844	0.144883	0.146346	0.14342
		0.72	0.1836	0.150997	0.153082	0.148913	0.144501	0.146041	0.142961
		0.73	0.1836	0.151363	0.153411	0.149315	0.145388	0.146934	0.143841
		0.74	0.1836	0.151483	0.15354	0.149426	0.14487	0.146427	0.143314
		0.75	0.1836	0.150827	0.152881	0.148774	0.144991	0.146543	0.143438
		0.76	0.1836	0.150541	0.152665	0.148417	0.144662	0.146222	0.143102
		0.77	0.1836	0.150133	0.152274	0.147993	0.14437	0.145965	0.142776
		0.78	0.1836	0.149563	0.151692	0.147434	0.143447	0.14508	0.141815
		0.79	0.1836	0.148875	0.15092	0.14683	0.142871	0.144502	0.14124
		0.8	0.1836	0.149239	0.151225	0.147254	0.142841	0.144434	0.141248
		0.81	0.1836	0.149071	0.151036	0.147107	0.141751	0.143341	0.140161
		0.82	0.1836	0.148556	0.150438	0.146674	0.141649	0.143247	0.140052
		0.83	0.1836	0.148497	0.150338	0.146656	0.141488	0.143095	0.139881
		0.84	0.1836	0.147765	0.14954	0.145989	0.141603	0.143222	0.139985
		0.85	0.1836	0.148018	0.149805	0.146232	0.141519	0.14318	0.139858
		0.86	0.1836	0.146835	0.148593	0.145078	0.140946	0.142579	0.139313
		0.87	0.1836	0.146742	0.148514	0.14497	0.140735	0.142386	0.139083
		0.88	0.1836	0.146672	0.148514	0.144829	0.140286	0.14193	0.138641
		0.89	0.1836	0.146218	0.148096	0.144341	0.140229	0.141865	0.138593
		0.9	0.1836	0.144882	0.146773	0.14299	0.139465	0.141071	0.137859
		0.91	0.1836	0.144607	0.146435	0.142779	0.139845	0.141492	0.138199
		0.92		0.144615	0.146483	0.142747	0.140103	0.141724	0.138482
		0.93		0.143792	0.145689	0.141896	0.138942	0.140564	0.137319
		0.94		0.143186	0.145079	0.141293	0.138207	0.139823	0.136591
		0.95		0.142582	0.144448	0.140716	0.138304	0.139939	0.13667
		0.96		0.141757	0.143607	0.139907	0.13831	0.140027	0.136592
		0.97		0.140871	0.142718	0.139024	0.137385	0.139051	0.135719
		0.98		0.139693	0.14154	0.137845	0.137227	0.138935	0.13552
		0.99		0.13883	0.140744	0.136917	0.137826	0.139492	0.136161

[truncated: 12 more sheets: Figure 7a, Figure 7b, Figure 8, Figure S1, Figure S2a, Figure S2b, Figure S3, Figure S4, Figure S5, Figure S6, Figure S7, Figure S8]
